# Supplementary material for: Embedding alkenes within an icosahedral inorganic fullerene {(NH4)42[Mo132O372(L)30(H2O)72]} for trapping volatile organics
Source: Chem Sci. 2020 Jan 23;11(9):2388–93. doi: 10.1039/c9sc06217c (PMC8157328; doi:10.1039/c9sc06217c)
Supplement: SC-011-C9SC06217C-s002 [file SC-011-C9SC06217C-s002.cif]

# Electronic Supplementary Material (ESI) for Chemical Science.
# This journal is © The Royal Society of Chemistry 2020

####################################################################### 
# 
# This file contains crystal structure data downloaded from the 
# Cambridge Structural Database (CSD) hosted by the Cambridge 
# Crystallographic Data Centre (CCDC).
# 
# Full information about CCDC data access policies and citation 
# guidelines are available at http://www.ccdc.cam.ac.uk/access/V1 
# 
# Audit and citation data items may have been added by the CCDC. 
# Please retain this information to preserve the provenance of 
# this file and to allow appropriate attribution of the data. 
# 
#######################################################################

data_rp_4_40b_pt1b_sq
_database_code_depnum_ccdc_archive 'CCDC 1962975'
loop_
_audit_author_name
_audit_author_address
'De-Liang Long'
;University of Glasgow
United Kingdom
;
_audit_update_record             
;
2019-11-01 deposited with the CCDC.	2020-02-03 downloaded from the CCDC.
;

_audit_creation_method           SHELXL-2018/3
_shelx_SHELXL_version_number     2018/3
_chemical_name_systematic        ?
_chemical_name_common            ?
_chemical_melting_point          ?
_chemical_formula_moiety         ?
_chemical_formula_sum            'C114 H810 Mo132 N46 O708 S2'
_chemical_formula_weight         26886.23

loop_
_atom_type_symbol
_atom_type_description
_atom_type_scat_dispersion_real
_atom_type_scat_dispersion_imag
_atom_type_scat_source
Mo Mo -1.6832 0.6857 'International Tables Vol C Tables 4.2.6.8 and 6.1.1.4'
O O 0.0106 0.0060 'International Tables Vol C Tables 4.2.6.8 and 6.1.1.4'
C C 0.0033 0.0016 'International Tables Vol C Tables 4.2.6.8 and 6.1.1.4'
H H 0.0000 0.0000 'International Tables Vol C Tables 4.2.6.8 and 6.1.1.4'
N N 0.0061 0.0033 'International Tables Vol C Tables 4.2.6.8 and 6.1.1.4'
S S 0.1246 0.1234 'International Tables Vol C Tables 4.2.6.8 and 6.1.1.4'

_space_group_crystal_system      trigonal
_space_group_IT_number           148
_space_group_name_H-M_alt        'R -3 :H'
_space_group_name_Hall           '-R 3'

_shelx_space_group_comment       
;
The symmetry employed for this shelxl refinement is uniquely defined
by the following loop, which should always be used as a source of
symmetry information in preference to the above space-group names.
They are only intended as comments.
;

loop_
_space_group_symop_operation_xyz
'x, y, z'
'-y, x-y, z'
'-x+y, -x, z'
'x+2/3, y+1/3, z+1/3'
'-y+2/3, x-y+1/3, z+1/3'
'-x+y+2/3, -x+1/3, z+1/3'
'x+1/3, y+2/3, z+2/3'
'-y+1/3, x-y+2/3, z+2/3'
'-x+y+1/3, -x+2/3, z+2/3'
'-x, -y, -z'
'y, -x+y, -z'
'x-y, x, -z'
'-x+2/3, -y+1/3, -z+1/3'
'y+2/3, -x+y+1/3, -z+1/3'
'x-y+2/3, x+1/3, -z+1/3'
'-x+1/3, -y+2/3, -z+2/3'
'y+1/3, -x+y+2/3, -z+2/3'
'x-y+1/3, x+2/3, -z+2/3'

_cell_length_a                   32.6262(18)
_cell_length_b                   32.6262(18)
_cell_length_c                   73.225(5)
_cell_angle_alpha                90
_cell_angle_beta                 90
_cell_angle_gamma                120
_cell_volume                     67503(9)
_cell_formula_units_Z            3
_cell_measurement_temperature    150(2)
_cell_measurement_reflns_used    9296
_cell_measurement_theta_min      2.21
_cell_measurement_theta_max      26.3

_exptl_crystal_description       block
_exptl_crystal_colour            red
_exptl_crystal_density_meas      .
_exptl_crystal_density_method    none
_exptl_crystal_density_diffrn    1.984
_exptl_crystal_F_000             39168
_exptl_transmission_factor_min   ?
_exptl_transmission_factor_max   ?
_exptl_crystal_size_max          0.100
_exptl_crystal_size_mid          0.100
_exptl_crystal_size_min          0.100
_exptl_absorpt_coefficient_mu    1.879
_shelx_estimated_absorpt_T_min   0.834
_shelx_estimated_absorpt_T_max   0.834
_exptl_absorpt_correction_type   empirical
_exptl_absorpt_correction_T_min  0.328
_exptl_absorpt_correction_T_max  0.426
_exptl_absorpt_process_details   'SADABS-2016/2 - Bruker AXS'
_exptl_absorpt_special_details   ?
_diffrn_ambient_temperature      150(2)
_diffrn_radiation_wavelength     0.71073
_diffrn_radiation_type           MoK\a
_diffrn_source                   '1uS Microfocus x-ray'
_diffrn_measurement_device_type  'Bruker Apex II Quasar'
_diffrn_measurement_method       '\w & \f scans'
_diffrn_detector_area_resol_mean ?
_diffrn_reflns_number            197269
_diffrn_reflns_av_unetI/netI     0.0212
_diffrn_reflns_av_R_equivalents  0.0344
_diffrn_reflns_limit_h_min       -40
_diffrn_reflns_limit_h_max       39
_diffrn_reflns_limit_k_min       -40
_diffrn_reflns_limit_k_max       40
_diffrn_reflns_limit_l_min       -90
_diffrn_reflns_limit_l_max       90
_diffrn_reflns_theta_min         1.927
_diffrn_reflns_theta_max         26.000
_diffrn_reflns_theta_full        25.242
_diffrn_measured_fraction_theta_max 0.999
_diffrn_measured_fraction_theta_full 0.999
_diffrn_reflns_Laue_measured_fraction_max 0.999
_diffrn_reflns_Laue_measured_fraction_full 0.999
_diffrn_reflns_point_group_measured_fraction_max 0.999
_diffrn_reflns_point_group_measured_fraction_full 0.999
_reflns_number_total             29487
_reflns_number_gt                24125
_reflns_threshold_expression     'I > 2\s(I)'
_reflns_Friedel_coverage         0.000
_reflns_Friedel_fraction_max     .
_reflns_Friedel_fraction_full    .

_reflns_special_details          
;
 Reflections were merged by SHELXL according to the crystal
 class for the calculation of statistics and refinement.
 
 Structure factors included contributions from the .fab file.
 
 _reflns_Friedel_fraction is defined as the number of unique
 Friedel pairs measured divided by the number that would be
 possible theoretically, ignoring centric projections and
 systematic absences.
;

_computing_data_collection       Apex3
_computing_cell_refinement       Apex3
_computing_data_reduction        Apex3
_computing_structure_solution    'SHELXL-97 (Sheldrick, 2008)'
_computing_structure_refinement  'SHELXL-2018/3 (Sheldrick, 2018)'
_computing_molecular_graphics    Diamond3
_computing_publication_material  WinGX
_refine_special_details          ?
_refine_ls_structure_factor_coef Fsqd
_refine_ls_matrix_type           full
_refine_ls_weighting_scheme      calc
_refine_ls_weighting_details     
'w=1/[\s^2^(Fo^2^)+(0.0745P)^2^+2826.6272P] where P=(Fo^2^+2Fc^2^)/3'
_atom_sites_solution_primary     'direct methods'
_atom_sites_solution_secondary   difmap
_atom_sites_solution_hydrogens   geom
_refine_ls_hydrogen_treatment    constr
_refine_ls_extinction_method     none
_refine_ls_extinction_coef       .
_refine_ls_number_reflns         29487
_refine_ls_number_parameters     1400
_refine_ls_number_restraints     147
_refine_ls_R_factor_all          0.0775
_refine_ls_R_factor_gt           0.0591
_refine_ls_wR_factor_ref         0.1884
_refine_ls_wR_factor_gt          0.1527
_refine_ls_goodness_of_fit_ref   1.152
_refine_ls_restrained_S_all      1.153
_refine_ls_shift/su_max          0.002
_refine_ls_shift/su_mean         0.000

loop_
_atom_site_label
_atom_site_type_symbol
_atom_site_fract_x
_atom_site_fract_y
_atom_site_fract_z
_atom_site_U_iso_or_equiv
_atom_site_adp_type
_atom_site_occupancy
_atom_site_site_symmetry_order
_atom_site_calc_flag
_atom_site_refinement_flags_posn
_atom_site_refinement_flags_adp
_atom_site_refinement_flags_occupancy
_atom_site_disorder_assembly
_atom_site_disorder_group
Mo1 Mo 0.84087(2) 0.29822(2) 0.00646(2) 0.03060(16) Uani 1 1 d . . . A 1
Mo2 Mo 0.92319(2) 0.35914(2) -0.00584(2) 0.02963(16) Uani 1 1 d . . . A 1
Mo3 Mo 1.10948(3) 0.40387(3) 0.08062(2) 0.03225(16) Uani 1 1 d . . . B 1
Mo4 Mo 1.11818(3) 0.43437(3) 0.04758(2) 0.03309(17) Uani 1 1 d . . . B 1
Mo5 Mo 1.18540(4) 0.45698(5) 0.00376(2) 0.0301(2) Uani 0.85 1 d . . P A 1
Mo6 Mo 1.21896(4) 0.44368(5) -0.04570(2) 0.0351(2) Uani 0.85 1 d . . P A 1
Mo7 Mo 1.10772(4) 0.40016(5) -0.07613(2) 0.0353(3) Uani 0.85 1 d . . P A 1
Mo8 Mo 1.00596(3) 0.38961(4) -0.04569(2) 0.0288(2) Uani 0.85 1 d . . P A 1
Mo9 Mo 1.05377(4) 0.42290(5) 0.00395(2) 0.0297(2) Uani 0.85 1 d . . P A 1
Mo10 Mo 1.11608(2) 0.42877(2) -0.03244(2) 0.02750(15) Uani 1 1 d . . . C 1
Mo11 Mo 0.98220(3) 0.33570(3) -0.09242(2) 0.03375(17) Uani 1 1 d . . . D 1
Mo12 Mo 0.92292(3) 0.26738(3) -0.11292(2) 0.03313(17) Uani 1 1 d . . . D 1
Mo13 Mo 0.90868(4) 0.17041(4) -0.14421(2) 0.0370(2) Uani 0.85 1 d . . P D 1
Mo14 Mo 0.87458(4) 0.04690(4) -0.16370(2) 0.0304(2) Uani 0.85 1 d . . P D 1
Mo15 Mo 0.75059(18) -0.0432(2) -0.14513(6) 0.0286(5) Uani 0.85 1 d . . P D 1
Mo16 Mo 0.70685(5) 0.02465(6) -0.11498(2) 0.0272(3) Uani 0.85 1 d . . P D 1
Mo17 Mo 0.80394(4) 0.15700(3) -0.11495(2) 0.0311(2) Uani 0.85 1 d . . P D 1
Mo18 Mo 0.80645(2) 0.07230(2) -0.13851(2) 0.02742(15) Uani 1 1 d . . . E 1
Mo19 Mo 0.82911(3) -0.08359(3) -0.16641(2) 0.03143(16) Uani 1 1 d . . . F 1
Mo20 Mo 0.85159(3) -0.14900(3) -0.16634(2) 0.03298(16) Uani 1 1 d . . . F 1
Mo21 Mo 0.64839(3) -0.10777(2) -0.11308(2) 0.03221(16) Uani 1 1 d . . . G 1
Mo22 Mo 0.60395(3) -0.18195(3) -0.09279(2) 0.03539(17) Uani 1 1 d . . . G 1
M5 Mo 1.1778(2) 0.4341(2) 0.00406(8) 0.0270(12) Uani 0.15 1 d . . P A 2
M6 Mo 1.20900(16) 0.41819(18) -0.04372(6) 0.0179(9) Uani 0.15 1 d . . P A 2
M7 Mo 1.1025(2) 0.3802(2) -0.07294(9) 0.0238(13) Uani 0.15 1 d . . P A 2
M8 Mo 1.00252(18) 0.3673(2) -0.04309(7) 0.0265(11) Uani 0.15 1 d . . P A 2
M9 Mo 1.0488(2) 0.4018(2) 0.00396(8) 0.0223(12) Uani 0.15 1 d . . P A 2
M13 Mo 0.91573(18) 0.16301(18) -0.13695(7) 0.0181(11) Uani 0.15 1 d . . P D 2
M14 Mo 0.8822(2) 0.0437(2) -0.15626(10) 0.0294(14) Uani 0.15 1 d . . P D 2
M15 Mo 0.7576(10) -0.0421(11) -0.1414(3) 0.040(5) Uani 0.15 1 d . . P D 2
M16 Mo 0.7174(3) 0.0222(3) -0.10945(12) 0.0329(17) Uani 0.15 1 d . . P D 2
M17 Mo 0.81485(18) 0.15105(18) -0.10805(8) 0.0241(11) Uani 0.15 1 d . . P D 2
O1 O 0.8157(2) 0.3323(2) 0.00815(10) 0.0426(15) Uani 1 1 d . . . . .
O2 O 0.8679(3) 0.2448(3) 0.00573(16) 0.077(3) Uani 1 1 d D . . . .
O3 O 0.8666(2) 0.3110(2) -0.01816(9) 0.0364(14) Uani 1 1 d . . . . .
O4 O 0.9012(2) 0.3356(2) 0.01874(9) 0.0404(15) Uani 1 1 d . . . . .
O5 O 0.9395(3) 0.2978(3) -0.00538(16) 0.076(3) Uani 1 1 d D . . . .
O6 O 0.9174(2) 0.4076(2) -0.00693(9) 0.0383(14) Uani 1 1 d . . . . .
O7 O 0.9565(2) 0.3685(2) -0.03035(9) 0.0389(14) Uani 1 1 d . . . . .
O8 O 0.9904(2) 0.3928(2) 0.00475(9) 0.0395(14) Uani 1 1 d . . . . .
O9 O 1.0893(4) 0.3312(3) 0.06724(10) 0.064(2) Uani 1 1 d D . . . .
O10 O 1.0970(4) 0.3587(3) 0.03866(10) 0.067(2) Uani 1 1 d D . . . .
O11 O 1.0629(2) 0.3993(2) 0.06296(8) 0.0384(14) Uani 1 1 d . . . . .
O12 O 1.1233(3) 0.4541(2) 0.09225(10) 0.0470(16) Uani 1 1 d . . . . .
O13 O 1.1610(2) 0.4245(3) 0.06300(9) 0.0420(15) Uani 1 1 d . . . . .
O14 O 1.1336(2) 0.4913(3) 0.05149(10) 0.0470(16) Uani 1 1 d . . . . .
O15 O 1.0716(2) 0.4232(3) 0.02705(9) 0.0431(15) Uani 1 1 d . . . . .
O16 O 1.1654(2) 0.4475(3) 0.02699(9) 0.0434(15) Uani 1 1 d . . . . .
O17 O 1.0394(2) 0.3446(2) 0.00556(10) 0.0459(16) Uani 1 1 d . . . . .
O18 O 1.0675(2) 0.4801(2) 0.00088(10) 0.0448(15) Uani 1 1 d . . . . .
O19 O 1.11725(19) 0.4319(2) -0.00506(8) 0.0338(13) Uani 1 1 d . . . . .
O20 O 1.1547(3) 0.3739(2) 0.00522(11) 0.0523(18) Uani 1 1 d . . . . .
O21 O 1.2036(2) 0.5148(2) 0.00077(10) 0.0463(16) Uani 1 1 d . . . . .
O22 O 1.2405(2) 0.4570(2) 0.00438(9) 0.0398(14) Uani 1 1 d . . . . .
O23 O 1.1789(2) 0.4394(2) -0.02347(8) 0.0327(12) Uani 1 1 d . . . . .
O24 O 1.2641(2) 0.4472(3) -0.03089(9) 0.0439(16) Uani 1 1 d . . . . .
O25 O 1.2388(2) 0.5015(2) -0.05068(10) 0.0474(16) Uani 1 1 d . . . . .
O26 O 1.1847(3) 0.3626(2) -0.03792(10) 0.0471(16) Uani 1 1 d . . . . .
O27 O 1.2294(2) 0.4225(3) -0.06670(9) 0.0429(15) Uani 1 1 d . . . . .
O28 O 1.1501(2) 0.4190(2) -0.05329(8) 0.0326(13) Uani 1 1 d . . . . .
O29 O 1.07068(18) 0.3986(2) -0.05325(8) 0.0302(12) Uani 1 1 d . . . . .
O30 O 1.1318(2) 0.4851(2) -0.03668(8) 0.0334(13) Uani 1 1 d . . . . .
O31 O 1.0944(2) 0.3507(2) -0.02643(9) 0.0425(15) Uani 1 1 d . . . . .
O32 O 1.05044(19) 0.4067(2) -0.02329(8) 0.0318(12) Uani 1 1 d . . . . .
O33 O 1.0181(2) 0.4454(2) -0.05018(10) 0.0431(15) Uani 1 1 d . . . . .
O34 O 0.9974(2) 0.3144(2) -0.03807(10) 0.0458(16) Uani 1 1 d . . . . .
O35 O 1.1229(3) 0.4561(3) -0.08267(10) 0.0511(17) Uani 1 1 d . . . . .
O36 O 1.1501(2) 0.3908(3) -0.08841(10) 0.0534(19) Uani 1 1 d . . . . .
O37 O 1.0875(3) 0.3250(2) -0.06425(12) 0.057(2) Uani 1 1 d . . . . .
O38 O 1.0532(2) 0.3656(3) -0.08792(10) 0.0525(19) Uani 1 1 d . . . . .
O39 O 0.9805(2) 0.3586(2) -0.06653(9) 0.0390(14) Uani 1 1 d . . . . .
O40 O 0.9838(4) 0.2778(3) -0.07501(14) 0.083(3) Uani 1 1 d D . . . .
O41 O 0.9848(2) 0.3824(2) -0.10340(10) 0.0471(16) Uani 1 1 d . . . . .
O42 O 0.9917(2) 0.3012(3) -0.11204(11) 0.0510(19) Uani 1 1 d . . . . .
O43 O 0.9144(2) 0.2926(2) -0.09004(9) 0.0394(14) Uani 1 1 d . . . . .
O44 O 0.9116(3) 0.2977(2) -0.12860(10) 0.0471(16) Uani 1 1 d . . . . .
O45 O 0.9315(4) 0.2182(3) -0.09263(13) 0.076(3) Uani 1 1 d D . . . .
O46 O 0.9288(2) 0.2220(2) -0.13091(10) 0.0468(17) Uani 1 1 d . . . . .
O47 O 0.8547(2) 0.2135(2) -0.10995(9) 0.0405(15) Uani 1 1 d . . . . .
O48 O 0.84557(19) 0.1394(2) -0.13046(8) 0.0296(12) Uani 1 1 d . . . . .
O49 O 0.8879(3) 0.1848(3) -0.16339(10) 0.0513(17) Uani 1 1 d . . . . .
O50 O 0.9611(2) 0.1736(2) -0.15310(11) 0.0491(18) Uani 1 1 d . . . . .
O51 O 0.9299(3) 0.1441(3) -0.11824(10) 0.0543(18) Uani 1 1 d . . . . .
O52 O 0.87197(19) 0.09842(19) -0.14860(8) 0.0311(12) Uani 1 1 d . . . . .
O53 O 0.9368(2) 0.0855(2) -0.16695(10) 0.0410(15) Uani 1 1 d . . . . .
O54 O 0.9023(2) 0.0374(3) -0.13477(10) 0.0468(16) Uani 1 1 d . . . . .
O55 O 0.8511(3) 0.0548(3) -0.18304(9) 0.0478(16) Uani 1 1 d . . . . .
O56 O 0.8667(2) -0.0112(2) -0.16695(10) 0.0421(15) Uani 1 1 d . . . . .
O57 O 0.81369(19) 0.01879(19) -0.14836(8) 0.0307(12) Uani 1 1 d . . . . .
O58 O 0.7815(2) 0.0812(2) -0.15683(8) 0.0332(13) Uani 1 1 d . . . . .
O59 O 0.8411(2) 0.0596(2) -0.11329(9) 0.0378(14) Uani 1 1 d . . . . .
O60 O 0.7780(2) -0.0754(2) -0.15369(10) 0.0424(15) Uani 1 1 d . . . . .
O61 O 0.7937(3) -0.0418(3) -0.11827(10) 0.0503(17) Uani 1 1 d . . . . .
O62 O 0.7238(2) -0.0378(2) -0.16362(9) 0.0452(16) Uani 1 1 d . . . . .
O63 O 0.7025(2) -0.0852(2) -0.13159(10) 0.0422(15) Uani 1 1 d . . . . .
O64 O 0.7511(2) 0.01022(19) -0.13029(8) 0.0309(12) Uani 1 1 d . . . . .
O65 O 0.6778(2) 0.0312(2) -0.13256(9) 0.0427(15) Uani 1 1 d . . . . .
O66 O 0.6951(2) 0.0537(2) -0.09652(9) 0.0373(14) Uani 1 1 d . . . . .
O67 O 0.7708(2) 0.08523(19) -0.11920(8) 0.0302(12) Uani 1 1 d . . . . .
O68 O 0.7646(2) 0.1472(2) -0.09647(9) 0.0427(15) Uani 1 1 d . . . . .
O69 O 0.7780(2) 0.1691(2) -0.13251(10) 0.0446(15) Uani 1 1 d . . . . .
O70 O 0.8400(3) 0.1335(2) -0.09208(9) 0.0438(15) Uani 1 1 d . . . . .
O71 O 0.6715(2) -0.0372(2) -0.10970(9) 0.0398(14) Uani 1 1 d . . . . .
O72 O 0.6066(2) -0.1180(2) -0.12859(9) 0.0447(15) Uani 1 1 d . . . . .
O73 O 0.6493(2) -0.1668(2) -0.11236(10) 0.0457(16) Uani 1 1 d . . . . .
O74 O 0.5517(3) -0.2099(2) -0.10361(10) 0.0500(17) Uani 1 1 d . . . . .
O75 O 0.6154(2) -0.1175(2) -0.08998(9) 0.0400(14) Uani 1 1 d . . . . .
O76 O 0.7114(3) -0.0859(3) -0.09354(13) 0.078(3) Uani 1 1 d D . . . .
O77 O 0.6728(3) -0.1505(3) -0.07582(14) 0.081(3) Uani 1 1 d D . . . .
O78 O 0.8585(4) -0.0675(3) -0.13705(11) 0.074(3) Uani 1 1 d D . . . .
O79 O 0.8797(4) -0.1232(3) -0.13722(11) 0.069(3) Uani 1 1 d D . . . .
O80 O 0.7968(2) -0.1474(2) -0.15640(9) 0.0412(15) Uani 1 1 d . . . . .
O81 O 0.8058(3) -0.0903(2) -0.18753(9) 0.0458(16) Uani 1 1 d . . . . .
O82 O 0.8888(2) -0.0812(2) -0.17082(10) 0.0405(14) Uani 1 1 d . . . . .
O83 O 0.8336(3) -0.1720(3) -0.18732(10) 0.0489(17) Uani 1 1 d . . . . .
O84 O 0.7556(2) 0.0184(3) -0.09169(9) 0.0451(16) Uani 1 1 d . . . . .
O101 O 1.0065(5) 0.5039(5) -0.0205(2) 0.094(4) Uiso 0.8 1 d . . P H 1
O102 O 0.8444(6) 0.4319(6) 0.0092(2) 0.095(5) Uiso 0.7 1 d . . P I 1
O103 O 1.2864(7) 0.5766(7) -0.0245(3) 0.111(6) Uiso 0.7 1 d . . P J 1
O104 O 0.6323(7) -0.2207(7) -0.1418(3) 0.074(5) Uiso 0.5 1 d . . P K 1
O105 O 1.0758(7) 0.5352(7) 0.0411(3) 0.116(6) Uiso 0.7 1 d . . P L 1
O106 O 0.7074(6) -0.2106(7) -0.1640(3) 0.101(5) Uiso 0.7 1 d . . P M 1
O107 O 0.8359(9) -0.0166(9) -0.2175(4) 0.081(7) Uiso 0.4 1 d . . P N 1
O108 O 1.2262(11) 0.5406(11) -0.0824(4) 0.097(8) Uiso 0.4 1 d . . P O 1
O109 O 0.5673(8) -0.0524(8) -0.1374(3) 0.093(6) Uiso 0.5 1 d . . P P 1
O110 O 0.7638(13) 0.3833(13) 0.0321(5) 0.120(11) Uiso 0.4 1 d . . P Q 1
O111 O 1.1636(14) 0.5564(14) 0.0845(5) 0.127(12) Uiso 0.4 1 d . . P R 1
O112 O 1.2444(12) 0.5685(12) 0.0390(5) 0.114(10) Uiso 0.4 1 d . . P S 1
O113 O 1.2124(10) 0.3729(10) 0.0673(4) 0.075(7) Uiso 0.35 1 d . . P T 1
O114 O 0.8333(11) 0.2385(11) -0.1615(4) 0.101(9) Uiso 0.4 1 d . . P U 1
O115 O 0.7476(9) -0.1499(9) -0.1213(3) 0.077(6) Uiso 0.4 1 d . . P V 1
O116 O 1.333333 0.666667 -0.082(3) 0.12(7) Uiso 0.12 3 d S . P W 1
O118 O 0.4578(15) -0.2343(15) -0.1160(6) 0.100(12) Uiso 0.3 1 d . . P X 1
O120 O 1.0997(16) 0.5285(16) -0.0710(6) 0.109(13) Uiso 0.3 1 d . . P Y 1
O121 O 0.8814(12) 0.1413(12) -0.2010(5) 0.076(8) Uiso 0.3 1 d . . P Z 1
O122 O 1.3081(16) 0.5919(15) 0.0109(6) 0.107(13) Uiso 0.3 1 d . . P A 1
O124 O 0.5938(17) 0.0489(17) -0.1225(7) 0.072(12) Uiso 0.2 1 d . . P B 1
O125 O 0.6752(12) 0.1266(13) -0.1360(5) 0.065(9) Uiso 0.25 1 d . . P C 1
O126 O 0.808(2) 0.281(2) -0.1393(9) 0.106(19) Uiso 0.2 1 d . . P D 1
O127 O 0.6253(16) -0.0348(16) -0.1655(6) 0.090(12) Uiso 0.25 1 d . . P E 1
O128 O 1.1789(18) 0.5954(18) 0.0280(7) 0.077(13) Uiso 0.2 1 d . . P F 1
O129 O 0.9964(15) 0.4216(15) 0.0700(6) 0.082(11) Uiso 0.25 1 d . . P G 1
O130 O 1.0570(12) 0.5836(12) -0.0408(5) 0.060(8) Uiso 0.25 1 d . . P H 1
O131 O 1.232(3) 0.495(3) 0.1156(11) 0.10(2) Uiso 0.15 1 d . . P I 1
O132 O 1.2485(17) 0.4369(17) 0.0802(7) 0.097(13) Uiso 0.25 1 d . . P J 1
O133 O 1.2711(12) 0.3812(12) 0.0503(4) 0.058(8) Uiso 0.25 1 d . . P K 1
O137 O 0.7003(19) 0.1163(19) -0.1591(7) 0.083(14) Uiso 0.2 1 d . . P L 1
O138 O 0.391(2) -0.291(2) -0.1331(8) 0.064(14) Uiso 0.15 1 d . . P M 2
O139 O 1.0589(18) 0.4941(18) -0.0879(7) 0.079(13) Uiso 0.2 1 d . . P N 2
O141 O 1.2027(15) 0.5459(14) -0.0740(6) 0.057(9) Uiso 0.2 1 d . . P O 2
O143 O 0.911(2) 0.421(2) 0.0355(8) 0.031(12) Uiso 0.1 1 d . . P P 1
O147 O 1.2185(13) 0.3656(13) 0.0307(5) 0.050(8) Uiso 0.2 1 d . . P Q 2
O148 O 0.7373(14) -0.2158(14) -0.0951(5) 0.055(9) Uiso 0.2 1 d . . P R 2
O149 O 0.6623(14) -0.0270(14) -0.0671(6) 0.058(10) Uiso 0.2 1 d . . P S 2
O150 O 0.9781(13) 0.3323(13) 0.0406(5) 0.049(8) Uiso 0.2 1 d . . P T 2
O151 O 0.9880(17) -0.0420(17) -0.1555(7) 0.076(13) Uiso 0.2 1 d . . P U 2
O152 O 0.6339(11) -0.1941(11) -0.1496(4) 0.039(7) Uiso 0.2 1 d . . P V 2
O153 O 0.7046(11) -0.1841(11) -0.1700(4) 0.037(7) Uiso 0.2 1 d . . P W 2
C1 C 0.9093(4) 0.2569(5) 0.0007(2) 0.084(4) Uani 1 1 d D U . X 1
C2 C 0.9298(10) 0.2254(9) 0.0065(4) 0.088(7) Uani 0.6 1 d D U P X 1
H2 H 0.960705 0.237236 0.011276 0.106 Uiso 0.6 1 calc R U P X 1
C3 C 0.8975(13) 0.1776(11) 0.0039(6) 0.149(15) Uani 0.6 1 d D U P X 1
H3A H 0.867040 0.168022 -0.001004 0.178 Uiso 0.6 1 calc R U P X 1
H3B H 0.906004 0.154507 0.006917 0.178 Uiso 0.6 1 calc R U P X 1
C4 C 1.0872(6) 0.3260(4) 0.05003(15) 0.078(4) Uani 1 1 d D U . Y 1
C5 C 1.0918(11) 0.2841(9) 0.0431(4) 0.074(7) Uani 0.5 1 d D U P Y 1
H5 H 1.109268 0.272721 0.049564 0.089 Uiso 0.5 1 calc R U P Y 1
C6 C 1.0689(14) 0.2636(12) 0.0267(4) 0.105(11) Uani 0.5 1 d D U P Y 1
H6A H 1.051594 0.275706 0.020480 0.126 Uiso 0.5 1 calc R U P Y 1
H6B H 1.070524 0.237563 0.021751 0.126 Uiso 0.5 1 calc R U P Y 1
C7 C 0.9562(6) 0.2337(4) -0.0781(2) 0.095(5) Uani 1 1 d D U . Z 1
C8 C 0.9515(9) 0.1976(8) -0.0639(3) 0.102(7) Uani 0.75 1 d D U P Z 1
H8 H 0.952359 0.204213 -0.051259 0.122 Uiso 0.75 1 calc R U P Z 1
C9 C 0.9459(17) 0.1547(12) -0.0699(6) 0.072(12) Uani 0.3 1 d D U P Z 1
H9A H 0.945163 0.148479 -0.082654 0.087 Uiso 0.3 1 calc R U P Z 1
H9B H 0.942924 0.131522 -0.061337 0.087 Uiso 0.3 1 calc R U P Z 1
C10 C 0.8754(6) -0.0906(5) -0.12970(18) 0.081(4) Uani 1 1 d D U . A 1
C11 C 0.8780(11) -0.0891(10) -0.1088(3) 0.088(7) Uani 0.6 1 d D U P A 1
H11 H 0.867253 -0.116604 -0.101455 0.106 Uiso 0.6 1 calc R U P A 1
C12 C 0.8976(13) -0.0437(11) -0.1015(5) 0.120(11) Uani 0.6 1 d D U P A 1
H12A H 0.907824 -0.017282 -0.109421 0.144 Uiso 0.6 1 calc R U P A 1
H12B H 0.900685 -0.039231 -0.088678 0.144 Uiso 0.6 1 calc R U P A 1
C13 C 0.7093(5) -0.1118(5) -0.0802(2) 0.100(5) Uani 1 1 d D U . B 1
C14 C 0.7559(8) -0.1024(11) -0.0717(4) 0.094(8) Uani 0.6 1 d D U P B 1
H14 H 0.759742 -0.128033 -0.067811 0.113 Uiso 0.6 1 calc R U P B 1
C15 C 0.7926(15) -0.0563(12) -0.0698(6) 0.171(18) Uani 0.6 1 d D U P B 1
H15A H 0.788690 -0.030699 -0.073678 0.205 Uiso 0.6 1 calc R U P B 1
H15B H 0.821720 -0.050231 -0.064483 0.205 Uiso 0.6 1 calc R U P B 1
C2' C 0.9157(11) 0.2136(10) -0.0088(5) 0.059(7) Uani 0.4 1 d . U P C 2
C5' C 1.0543(11) 0.2718(9) 0.0426(4) 0.070(7) Uani 0.5 1 d D U P D 2
C6' C 1.0654(16) 0.2404(13) 0.0513(5) 0.111(12) Uani 0.5 1 d D U P D 2
C8' C 0.9853(13) 0.2035(11) -0.0724(6) 0.036(8) Uani 0.25 1 d . U P E 2
C11' C 0.9160(13) -0.0610(11) -0.1138(4) 0.060(7) Uani 0.4 1 d . U P F 2
C14' C 0.7431(11) -0.0830(12) -0.0622(5) 0.065(8) Uani 0.4 1 d . U P G 2

loop_
_atom_site_aniso_label
_atom_site_aniso_U_11
_atom_site_aniso_U_22
_atom_site_aniso_U_33
_atom_site_aniso_U_23
_atom_site_aniso_U_13
_atom_site_aniso_U_12
Mo1 0.0226(3) 0.0248(3) 0.0384(4) 0.0005(3) 0.0036(3) 0.0073(3)
Mo2 0.0207(3) 0.0261(3) 0.0373(4) 0.0020(3) 0.0024(3) 0.0081(3)
Mo3 0.0293(4) 0.0370(4) 0.0306(4) 0.0031(3) -0.0001(3) 0.0167(3)
Mo4 0.0281(4) 0.0391(4) 0.0315(4) 0.0044(3) 0.0010(3) 0.0163(3)
Mo5 0.0235(5) 0.0368(6) 0.0325(5) 0.0012(5) 0.0009(3) 0.0169(5)
Mo6 0.0281(5) 0.0491(7) 0.0336(5) -0.0045(5) -0.0013(4) 0.0236(5)
Mo7 0.0259(5) 0.0441(8) 0.0376(6) -0.0105(6) -0.0022(4) 0.0188(6)
Mo8 0.0219(4) 0.0288(5) 0.0338(5) -0.0032(4) 0.0004(3) 0.0111(4)
Mo9 0.0214(5) 0.0339(6) 0.0313(5) 0.0002(5) 0.0003(3) 0.0119(5)
Mo10 0.0229(3) 0.0272(3) 0.0332(4) -0.0011(3) 0.0004(3) 0.0132(3)
Mo11 0.0281(4) 0.0319(4) 0.0373(4) -0.0082(3) -0.0034(3) 0.0120(3)
Mo12 0.0286(4) 0.0296(4) 0.0359(4) -0.0057(3) -0.0019(3) 0.0105(3)
Mo13 0.0293(5) 0.0298(5) 0.0458(7) -0.0073(5) 0.0054(5) 0.0101(4)
Mo14 0.0288(5) 0.0262(5) 0.0341(7) -0.0011(5) 0.0001(5) 0.0120(4)
Mo15 0.0265(12) 0.0263(8) 0.0318(9) -0.0003(6) -0.0017(6) 0.0123(8)
Mo16 0.0274(6) 0.0244(5) 0.0282(7) 0.0010(5) -0.0017(5) 0.0118(4)
Mo17 0.0288(5) 0.0263(5) 0.0338(6) -0.0004(4) 0.0024(4) 0.0105(4)
Mo18 0.0259(3) 0.0266(3) 0.0274(3) -0.0007(3) -0.0024(3) 0.0113(3)
Mo19 0.0317(4) 0.0285(3) 0.0357(4) 0.0000(3) 0.0001(3) 0.0162(3)
Mo20 0.0316(4) 0.0297(4) 0.0404(4) 0.0011(3) 0.0012(3) 0.0175(3)
Mo21 0.0330(4) 0.0255(3) 0.0367(4) 0.0055(3) 0.0027(3) 0.0135(3)
Mo22 0.0411(4) 0.0264(4) 0.0388(4) 0.0070(3) 0.0069(3) 0.0170(3)
M5 0.023(3) 0.028(3) 0.033(3) 0.000(3) -0.0020(19) 0.016(3)
M6 0.017(2) 0.0064(19) 0.032(2) 0.0030(18) 0.0000(16) 0.0067(17)
M7 0.024(3) 0.020(3) 0.028(3) 0.001(2) 0.0008(19) 0.011(3)
M8 0.024(2) 0.024(3) 0.031(3) -0.002(2) -0.0032(18) 0.011(2)
M9 0.023(3) 0.018(3) 0.029(3) -0.001(3) -0.0009(18) 0.013(3)
M13 0.022(2) 0.022(2) 0.013(2) 0.0041(18) -0.0065(18) 0.0138(18)
M14 0.031(3) 0.029(3) 0.031(4) 0.002(3) 0.001(3) 0.018(2)
M15 0.028(8) 0.025(4) 0.064(14) -0.002(9) 0.015(8) 0.011(5)
M16 0.040(5) 0.025(3) 0.033(5) 0.006(3) 0.010(3) 0.016(3)
M17 0.024(2) 0.024(2) 0.027(3) 0.001(2) -0.006(2) 0.014(2)
O1 0.033(3) 0.031(3) 0.059(4) -0.001(3) 0.005(3) 0.013(3)
O2 0.042(4) 0.035(4) 0.158(10) 0.024(5) 0.040(5) 0.023(3)
O3 0.024(3) 0.032(3) 0.040(3) -0.010(3) 0.001(2) 0.004(2)
O4 0.026(3) 0.041(3) 0.041(4) 0.011(3) -0.001(3) 0.007(3)
O5 0.045(4) 0.034(4) 0.153(9) 0.030(5) 0.046(5) 0.022(3)
O6 0.026(3) 0.034(3) 0.048(4) 0.000(3) 0.003(3) 0.010(3)
O7 0.026(3) 0.044(4) 0.038(3) -0.005(3) 0.000(2) 0.011(3)
O8 0.024(3) 0.050(4) 0.038(3) 0.006(3) 0.003(2) 0.014(3)
O9 0.114(7) 0.044(4) 0.036(4) 0.003(3) 0.005(4) 0.041(5)
O10 0.123(8) 0.048(4) 0.032(4) 0.004(3) 0.008(4) 0.044(5)
O11 0.031(3) 0.044(4) 0.033(3) 0.005(3) -0.001(3) 0.014(3)
O12 0.048(4) 0.041(4) 0.045(4) 0.002(3) -0.004(3) 0.017(3)
O13 0.036(3) 0.059(4) 0.039(3) 0.008(3) 0.008(3) 0.030(3)
O14 0.044(4) 0.050(4) 0.046(4) 0.005(3) 0.002(3) 0.022(3)
O15 0.031(3) 0.063(4) 0.034(3) 0.005(3) 0.001(3) 0.022(3)
O16 0.034(3) 0.067(4) 0.034(3) 0.001(3) 0.003(3) 0.029(3)
O17 0.046(4) 0.037(3) 0.056(4) 0.005(3) 0.005(3) 0.021(3)
O18 0.040(4) 0.042(4) 0.053(4) -0.006(3) 0.001(3) 0.021(3)
O19 0.023(3) 0.044(3) 0.035(3) -0.001(3) -0.003(2) 0.016(3)
O20 0.050(4) 0.039(4) 0.065(5) 0.006(3) -0.005(4) 0.021(3)
O21 0.042(4) 0.044(4) 0.052(4) -0.006(3) -0.006(3) 0.021(3)
O22 0.030(3) 0.055(4) 0.043(4) 0.008(3) 0.003(3) 0.028(3)
O23 0.027(3) 0.039(3) 0.034(3) -0.004(3) -0.002(2) 0.018(3)
O24 0.038(3) 0.069(5) 0.041(4) -0.005(3) -0.005(3) 0.038(3)
O25 0.040(4) 0.043(4) 0.050(4) 0.000(3) 0.001(3) 0.014(3)
O26 0.050(4) 0.040(4) 0.059(4) 0.005(3) 0.004(3) 0.028(3)
O27 0.039(3) 0.061(4) 0.040(4) -0.007(3) 0.001(3) 0.034(3)
O28 0.027(3) 0.039(3) 0.036(3) -0.006(3) -0.004(2) 0.019(3)
O29 0.018(3) 0.036(3) 0.036(3) -0.004(2) 0.001(2) 0.014(2)
O30 0.030(3) 0.033(3) 0.039(3) 0.002(2) 0.001(2) 0.017(3)
O31 0.038(3) 0.045(4) 0.050(4) -0.003(3) -0.002(3) 0.025(3)
O32 0.023(3) 0.035(3) 0.035(3) -0.001(2) -0.001(2) 0.013(2)
O33 0.039(3) 0.042(4) 0.055(4) 0.001(3) 0.002(3) 0.025(3)
O34 0.038(3) 0.030(3) 0.064(5) 0.004(3) -0.003(3) 0.012(3)
O35 0.049(4) 0.060(5) 0.049(4) 0.007(3) 0.003(3) 0.031(4)
O36 0.039(4) 0.075(5) 0.053(4) -0.030(4) -0.011(3) 0.034(4)
O37 0.058(5) 0.035(4) 0.079(6) -0.005(4) -0.006(4) 0.024(3)
O38 0.033(3) 0.073(5) 0.053(4) -0.028(4) -0.009(3) 0.027(4)
O39 0.027(3) 0.042(3) 0.037(3) -0.007(3) -0.001(2) 0.009(3)
O40 0.124(8) 0.037(4) 0.089(7) -0.021(4) -0.070(6) 0.040(5)
O41 0.042(4) 0.035(3) 0.049(4) -0.001(3) -0.001(3) 0.008(3)
O42 0.026(3) 0.058(4) 0.065(5) -0.031(4) -0.006(3) 0.017(3)
O43 0.037(3) 0.036(3) 0.036(3) -0.004(3) 0.003(3) 0.012(3)
O44 0.049(4) 0.038(4) 0.045(4) 0.000(3) -0.003(3) 0.015(3)
O45 0.108(7) 0.037(4) 0.080(6) -0.015(4) -0.058(6) 0.034(5)
O46 0.030(3) 0.038(4) 0.064(5) -0.017(3) -0.001(3) 0.011(3)
O47 0.034(3) 0.031(3) 0.045(4) -0.005(3) 0.005(3) 0.008(3)
O48 0.028(3) 0.032(3) 0.028(3) -0.003(2) 0.003(2) 0.015(2)
O49 0.059(4) 0.046(4) 0.050(4) 0.009(3) 0.011(3) 0.027(4)
O50 0.028(3) 0.040(4) 0.068(5) -0.016(3) 0.005(3) 0.009(3)
O51 0.054(4) 0.063(5) 0.045(4) -0.005(3) -0.017(3) 0.028(4)
O52 0.026(3) 0.027(3) 0.037(3) -0.002(2) -0.002(2) 0.010(2)
O53 0.032(3) 0.033(3) 0.054(4) 0.003(3) 0.008(3) 0.013(3)
O54 0.040(4) 0.056(4) 0.047(4) 0.003(3) -0.005(3) 0.025(3)
O55 0.058(4) 0.050(4) 0.035(4) 0.003(3) 0.005(3) 0.027(4)
O56 0.037(3) 0.032(3) 0.057(4) -0.001(3) 0.005(3) 0.017(3)
O57 0.026(3) 0.028(3) 0.037(3) 0.000(2) 0.001(2) 0.012(2)
O58 0.034(3) 0.036(3) 0.031(3) -0.001(2) -0.001(2) 0.018(3)
O59 0.037(3) 0.035(3) 0.038(3) -0.001(3) -0.006(3) 0.016(3)
O60 0.041(4) 0.031(3) 0.055(4) 0.006(3) 0.013(3) 0.019(3)
O61 0.057(4) 0.055(4) 0.045(4) 0.003(3) -0.012(3) 0.032(4)
O62 0.037(3) 0.046(4) 0.045(4) -0.014(3) -0.010(3) 0.016(3)
O63 0.043(4) 0.034(3) 0.054(4) 0.008(3) 0.013(3) 0.023(3)
O64 0.030(3) 0.027(3) 0.033(3) 0.000(2) 0.001(2) 0.012(2)
O65 0.036(3) 0.047(4) 0.046(4) 0.001(3) -0.008(3) 0.022(3)
O66 0.037(3) 0.030(3) 0.038(3) -0.001(3) 0.008(3) 0.012(3)
O67 0.031(3) 0.026(3) 0.029(3) -0.002(2) 0.002(2) 0.010(2)
O68 0.035(3) 0.037(3) 0.044(4) -0.006(3) 0.007(3) 0.009(3)
O69 0.039(3) 0.043(4) 0.054(4) 0.008(3) 0.004(3) 0.022(3)
O70 0.056(4) 0.044(4) 0.035(3) 0.003(3) -0.010(3) 0.027(3)
O71 0.047(4) 0.024(3) 0.043(4) 0.003(3) 0.009(3) 0.013(3)
O72 0.046(4) 0.037(3) 0.046(4) 0.003(3) -0.002(3) 0.017(3)
O73 0.046(4) 0.039(4) 0.058(4) 0.017(3) 0.022(3) 0.025(3)
O74 0.055(4) 0.040(4) 0.043(4) 0.004(3) 0.001(3) 0.015(3)
O75 0.051(4) 0.029(3) 0.034(3) 0.004(2) 0.002(3) 0.015(3)
O76 0.049(5) 0.062(5) 0.085(6) 0.039(5) -0.023(4) 0.000(4)
O77 0.044(4) 0.071(6) 0.091(7) 0.048(5) -0.018(4) -0.001(4)
O78 0.132(8) 0.086(6) 0.048(4) -0.023(4) -0.035(5) 0.089(7)
O79 0.118(8) 0.079(6) 0.049(4) -0.020(4) -0.030(5) 0.078(6)
O80 0.044(4) 0.037(3) 0.050(4) 0.010(3) 0.012(3) 0.025(3)
O81 0.052(4) 0.037(3) 0.045(4) -0.001(3) -0.010(3) 0.019(3)
O82 0.033(3) 0.036(3) 0.053(4) 0.000(3) -0.001(3) 0.018(3)
O83 0.051(4) 0.049(4) 0.052(4) -0.009(3) -0.011(3) 0.029(3)
O84 0.045(4) 0.052(4) 0.039(4) 0.002(3) -0.005(3) 0.026(3)
C1 0.073(7) 0.072(7) 0.129(9) 0.018(6) 0.025(6) 0.053(6)
C2 0.087(11) 0.078(10) 0.107(12) 0.005(8) 0.004(8) 0.048(8)
C3 0.14(2) 0.14(2) 0.19(2) 0.009(16) 0.012(16) 0.091(17)
C4 0.121(9) 0.053(6) 0.053(6) -0.007(5) 0.003(6) 0.038(6)
C5 0.085(11) 0.067(10) 0.072(11) -0.002(8) -0.002(8) 0.039(8)
C6 0.13(2) 0.085(16) 0.086(17) -0.002(13) -0.012(15) 0.048(14)
C7 0.121(9) 0.073(7) 0.102(9) 0.009(6) -0.039(7) 0.056(7)
C8 0.113(11) 0.095(10) 0.102(11) 0.003(8) -0.021(8) 0.056(8)
C9 0.09(2) 0.057(17) 0.070(18) 0.005(14) -0.024(15) 0.038(15)
C10 0.111(8) 0.090(8) 0.065(7) -0.019(6) -0.029(6) 0.066(7)
C11 0.098(11) 0.091(11) 0.086(11) 0.000(8) -0.013(8) 0.055(8)
C12 0.143(19) 0.128(18) 0.110(18) 0.007(14) -0.023(14) 0.083(15)
C13 0.078(8) 0.098(8) 0.095(8) 0.030(7) -0.038(6) 0.023(6)
C14 0.088(11) 0.093(11) 0.090(11) 0.009(8) -0.015(8) 0.038(8)
C15 0.16(2) 0.17(2) 0.16(2) 0.031(17) -0.038(17) 0.069(17)
C2' 0.066(14) 0.036(11) 0.080(16) 0.014(11) 0.013(12) 0.028(10)
C5' 0.084(15) 0.059(12) 0.057(12) 0.002(10) 0.009(11) 0.028(11)
C6' 0.13(2) 0.096(18) 0.098(18) 0.014(14) -0.004(15) 0.052(15)
C8' 0.037(14) 0.016(12) 0.058(16) 0.004(11) -0.014(12) 0.015(11)
C11' 0.082(16) 0.061(14) 0.055(13) -0.018(11) -0.013(12) 0.049(12)
C14' 0.051(13) 0.065(15) 0.066(15) 0.003(12) -0.008(12) 0.018(11)

_geom_special_details            
;
 All esds (except the esd in the dihedral angle between two l.s. planes)
 are estimated using the full covariance matrix.  The cell esds are taken
 into account individually in the estimation of esds in distances, angles
 and torsion angles; correlations between esds in cell parameters are only
 used when they are defined by crystal symmetry.  An approximate (isotropic)
 treatment of cell esds is used for estimating esds involving l.s. planes.
;

loop_
_geom_bond_atom_site_label_1
_geom_bond_atom_site_label_2
_geom_bond_distance
_geom_bond_site_symmetry_2
_geom_bond_publ_flag
Mo1 O1 1.684(6) . ?
Mo1 O4 1.942(6) . ?
Mo1 O3 1.944(6) . ?
Mo1 O22 2.038(6) 12_545 ?
Mo1 O24 2.044(6) 12_545 ?
Mo1 O2 2.313(7) . ?
Mo1 Mo2 2.5764(9) . ?
Mo2 O6 1.684(6) . ?
Mo2 O3 1.947(6) . ?
Mo2 O4 1.947(6) . ?
Mo2 O7 2.041(6) . ?
Mo2 O8 2.050(6) . ?
Mo2 O5 2.313(7) . ?
Mo3 O12 1.695(7) . ?
Mo3 O11 1.944(6) . ?
Mo3 O13 1.952(6) . ?
Mo3 O66 2.039(6) 11_665 ?
Mo3 O68 2.048(6) 11_665 ?
Mo3 O9 2.335(7) . ?
Mo3 Mo4 2.5772(10) . ?
Mo4 O14 1.689(7) . ?
Mo4 O11 1.941(6) . ?
Mo4 O13 1.943(6) . ?
Mo4 O15 2.037(6) . ?
Mo4 O16 2.042(6) . ?
Mo4 O10 2.302(8) . ?
Mo5 O21 1.684(7) . ?
Mo5 O16 1.792(6) . ?
Mo5 O22 1.798(6) . ?
Mo5 O19 2.052(6) . ?
Mo5 O23 2.057(6) . ?
Mo5 O20 2.376(7) . ?
Mo6 O25 1.700(7) . ?
Mo6 O24 1.786(6) . ?
Mo6 O27 1.788(6) . ?
Mo6 O23 2.049(6) . ?
Mo6 O28 2.049(6) . ?
Mo6 O26 2.368(7) . ?
Mo7 O35 1.703(8) . ?
Mo7 O38 1.782(7) . ?
Mo7 O36 1.799(7) . ?
Mo7 O29 2.051(6) . ?
Mo7 O28 2.058(6) . ?
Mo7 O37 2.364(8) . ?
Mo8 O33 1.689(7) . ?
Mo8 O39 1.790(6) . ?
Mo8 O7 1.797(6) . ?
Mo8 O29 2.058(5) . ?
Mo8 O32 2.073(6) . ?
Mo8 O34 2.394(7) . ?
Mo9 O18 1.703(7) . ?
Mo9 O15 1.787(6) . ?
Mo9 O8 1.793(6) . ?
Mo9 O19 2.050(6) . ?
Mo9 O32 2.052(6) . ?
Mo9 O17 2.359(7) . ?
Mo10 O30 1.673(6) . ?
Mo10 O32 2.003(6) . ?
Mo10 O28 2.004(6) . ?
Mo10 O19 2.006(6) . ?
Mo10 O29 2.007(6) . ?
Mo10 O23 2.009(6) . ?
Mo10 O31 2.320(7) . ?
Mo11 O41 1.686(7) . ?
Mo11 O42 1.942(7) . ?
Mo11 O43 1.947(6) . ?
Mo11 O38 2.041(7) . ?
Mo11 O39 2.048(6) . ?
Mo11 O40 2.302(8) . ?
Mo11 Mo12 2.5792(10) . ?
Mo12 O44 1.673(7) . ?
Mo12 O42 1.944(6) . ?
Mo12 O43 1.947(6) . ?
Mo12 O47 2.043(6) . ?
Mo12 O46 2.060(7) . ?
Mo12 O45 2.305(8) . ?
Mo13 O49 1.722(8) . ?
Mo13 O46 1.764(6) . ?
Mo13 O50 1.784(7) . ?
Mo13 O48 2.048(6) . ?
Mo13 O52 2.059(6) . ?
Mo13 O51 2.330(7) . ?
Mo14 O55 1.689(7) . ?
Mo14 O53 1.791(6) . ?
Mo14 O56 1.797(6) . ?
Mo14 O52 2.049(6) . ?
Mo14 O57 2.056(6) . ?
Mo14 O54 2.384(7) . ?
Mo15 O62 1.668(8) . ?
Mo15 O63 1.781(9) . ?
Mo15 O60 1.799(9) . ?
Mo15 O64 2.047(8) . ?
Mo15 O57 2.055(8) . ?
Mo15 O61 2.405(7) . ?
Mo16 O65 1.676(6) . ?
Mo16 O71 1.797(6) . ?
Mo16 O66 1.800(6) . ?
Mo16 O67 2.057(6) . ?
Mo16 O64 2.060(6) . ?
Mo16 O84 2.409(7) . ?
Mo17 O69 1.690(7) . ?
Mo17 O68 1.782(6) . ?
Mo17 O47 1.796(6) . ?
Mo17 O67 2.054(6) . ?
Mo17 O48 2.059(5) . ?
Mo17 O70 2.384(6) . ?
Mo18 O58 1.668(6) . ?
Mo18 O48 1.995(6) . ?
Mo18 O52 2.005(6) . ?
Mo18 O67 2.005(6) . ?
Mo18 O57 2.009(6) . ?
Mo18 O64 2.017(6) . ?
Mo18 O59 2.308(6) . ?
Mo19 O81 1.688(7) . ?
Mo19 O82 1.938(6) . ?
Mo19 O80 1.945(6) . ?
Mo19 O60 2.040(6) . ?
Mo19 O56 2.046(6) . ?
Mo19 O78 2.306(8) . ?
Mo19 Mo20 2.5802(10) . ?
Mo20 O83 1.681(7) . ?
Mo20 O82 1.948(6) . ?
Mo20 O80 1.955(6) . ?
Mo20 O53 2.048(6) 2_645 ?
Mo20 O50 2.050(7) 2_645 ?
Mo20 O79 2.308(8) . ?
Mo21 O72 1.676(7) . ?
Mo21 O73 1.941(6) . ?
Mo21 O75 1.943(6) . ?
Mo21 O71 2.047(6) . ?
Mo21 O63 2.048(6) . ?
Mo21 O76 2.305(8) . ?
Mo21 Mo22 2.5803(10) . ?
Mo22 O74 1.678(7) . ?
Mo22 O73 1.937(6) . ?
Mo22 O75 1.953(6) . ?
Mo22 O36 2.034(7) 2_645 ?
Mo22 O27 2.053(7) 2_645 ?
Mo22 O77 2.310(8) . ?
M5 O20 1.718(10) . ?
M5 O22 1.794(8) . ?
M5 O16 1.830(9) . ?
M5 O23 2.022(9) . ?
M5 O19 2.052(8) . ?
M5 O21 2.341(10) . ?
M6 O26 1.630(8) . ?
M6 O27 1.790(8) . ?
M6 O24 1.820(8) . ?
M6 O28 2.059(7) . ?
M6 O23 2.079(7) . ?
M6 O25 2.439(9) . ?
M7 O37 1.734(9) . ?
M7 O38 1.804(9) . ?
M7 O36 1.809(10) . ?
M7 O28 2.028(9) . ?
M7 O29 2.035(9) . ?
M7 O35 2.331(10) . ?
M8 O34 1.689(9) . ?
M8 O7 1.785(8) . ?
M8 O39 1.827(8) . ?
M8 O32 2.047(8) . ?
M8 O29 2.066(7) . ?
M8 O33 2.393(9) . ?
M9 O17 1.739(9) . ?
M9 O8 1.778(8) . ?
M9 O15 1.839(9) . ?
M9 O32 2.000(9) . ?
M9 O19 2.049(8) . ?
M9 O18 2.322(9) . ?
M13 O51 1.661(9) . ?
M13 O50 1.789(8) . ?
M13 O46 1.807(8) . ?
M13 O52 2.049(8) . ?
M13 O48 2.073(7) . ?
M13 O49 2.392(9) . ?
M14 O54 1.755(10) . ?
M14 O56 1.779(9) . ?
M14 O53 1.793(9) . ?
M14 O57 2.045(9) . ?
M14 O52 2.054(9) . ?
M14 O55 2.319(10) . ?
M15 O60 1.78(3) . ?
M15 O63 1.79(3) . ?
M15 O57 1.98(3) . ?
M15 O64 1.99(3) . ?
M15 O62 2.01(2) . ?
M15 O61 2.06(2) . ?
M16 O71 1.761(11) . ?
M16 O66 1.797(11) . ?
M16 O84 1.848(11) . ?
M16 O64 2.032(11) . ?
M16 O67 2.047(11) . ?
M16 O65 2.236(10) . ?
M17 O70 1.686(9) . ?
M17 O47 1.793(8) . ?
M17 O68 1.795(8) . ?
M17 O48 2.055(8) . ?
M17 O67 2.064(8) . ?
M17 O69 2.389(9) . ?
O2 C1 1.258(12) . ?
O5 C1 1.280(12) . ?
O9 C4 1.269(12) . ?
O10 C4 1.261(12) . ?
O40 C7 1.278(13) . ?
O45 C7 1.275(13) . ?
O76 C13 1.271(12) . ?
O77 C13 1.269(13) . ?
O78 C10 1.252(12) . ?
O79 C10 1.268(12) . ?
O130 O143 1.21(6) 10_765 ?
C1 C2 1.538(17) . ?
C2 C3 1.392(19) . ?
C4 C5 1.535(17) . ?
C5 C6 1.393(19) . ?
C7 C8 1.520(16) . ?
C8 C9 1.391(19) . ?
C10 C11 1.534(17) . ?
C11 C12 1.391(19) . ?
C13 C14 1.524(17) . ?
C14 C15 1.384(19) . ?
C5' C6' 1.398(19) . ?

loop_
_geom_angle_atom_site_label_1
_geom_angle_atom_site_label_2
_geom_angle_atom_site_label_3
_geom_angle
_geom_angle_site_symmetry_1
_geom_angle_site_symmetry_3
_geom_angle_publ_flag
O1 Mo1 O4 103.1(3) . . ?
O1 Mo1 O3 103.1(3) . . ?
O4 Mo1 O3 95.8(3) . . ?
O1 Mo1 O22 96.5(3) . 12_545 ?
O4 Mo1 O22 159.2(3) . 12_545 ?
O3 Mo1 O22 86.3(2) . 12_545 ?
O1 Mo1 O24 96.6(3) . 12_545 ?
O4 Mo1 O24 85.9(3) . 12_545 ?
O3 Mo1 O24 159.2(3) . 12_545 ?
O22 Mo1 O24 85.0(3) 12_545 12_545 ?
O1 Mo1 O2 173.6(3) . . ?
O4 Mo1 O2 80.5(3) . . ?
O3 Mo1 O2 81.6(3) . . ?
O22 Mo1 O2 79.3(3) 12_545 . ?
O24 Mo1 O2 78.3(3) 12_545 . ?
O1 Mo1 Mo2 100.4(2) . . ?
O4 Mo1 Mo2 48.59(18) . . ?
O3 Mo1 Mo2 48.58(16) . . ?
O22 Mo1 Mo2 134.26(18) 12_545 . ?
O24 Mo1 Mo2 133.89(18) 12_545 . ?
O2 Mo1 Mo2 86.00(18) . . ?
O6 Mo2 O3 103.3(3) . . ?
O6 Mo2 O4 102.8(3) . . ?
O3 Mo2 O4 95.5(3) . . ?
O6 Mo2 O7 96.9(3) . . ?
O3 Mo2 O7 86.1(2) . . ?
O4 Mo2 O7 159.3(3) . . ?
O6 Mo2 O8 96.1(3) . . ?
O3 Mo2 O8 159.4(3) . . ?
O4 Mo2 O8 86.9(2) . . ?
O7 Mo2 O8 84.6(2) . . ?
O6 Mo2 O5 173.8(3) . . ?
O3 Mo2 O5 81.0(3) . . ?
O4 Mo2 O5 81.1(3) . . ?
O7 Mo2 O5 78.8(3) . . ?
O8 Mo2 O5 79.1(3) . . ?
O6 Mo2 Mo1 100.3(2) . . ?
O3 Mo2 Mo1 48.49(18) . . ?
O4 Mo2 Mo1 48.44(18) . . ?
O7 Mo2 Mo1 133.99(17) . . ?
O8 Mo2 Mo1 134.74(18) . . ?
O5 Mo2 Mo1 85.96(17) . . ?
O12 Mo3 O11 103.2(3) . . ?
O12 Mo3 O13 103.4(3) . . ?
O11 Mo3 O13 95.3(3) . . ?
O12 Mo3 O66 97.0(3) . 11_665 ?
O11 Mo3 O66 86.8(2) . 11_665 ?
O13 Mo3 O66 158.4(3) . 11_665 ?
O12 Mo3 O68 97.3(3) . 11_665 ?
O11 Mo3 O68 158.5(3) . 11_665 ?
O13 Mo3 O68 86.1(3) . 11_665 ?
O66 Mo3 O68 84.4(2) 11_665 11_665 ?
O12 Mo3 O9 174.6(3) . . ?
O11 Mo3 O9 80.2(3) . . ?
O13 Mo3 O9 80.3(3) . . ?
O66 Mo3 O9 78.9(3) 11_665 . ?
O68 Mo3 O9 78.9(3) 11_665 . ?
O12 Mo3 Mo4 100.0(2) . . ?
O11 Mo3 Mo4 48.40(18) . . ?
O13 Mo3 Mo4 48.43(19) . . ?
O66 Mo3 Mo4 134.55(17) 11_665 . ?
O68 Mo3 Mo4 133.92(18) 11_665 . ?
O9 Mo3 Mo4 85.35(18) . . ?
O14 Mo4 O11 103.2(3) . . ?
O14 Mo4 O13 103.9(3) . . ?
O11 Mo4 O13 95.7(3) . . ?
O14 Mo4 O15 96.2(3) . . ?
O11 Mo4 O15 86.1(3) . . ?
O13 Mo4 O15 158.9(3) . . ?
O14 Mo4 O16 96.6(3) . . ?
O11 Mo4 O16 158.9(3) . . ?
O13 Mo4 O16 86.3(3) . . ?
O15 Mo4 O16 84.8(3) . . ?
O14 Mo4 O10 173.3(3) . . ?
O11 Mo4 O10 80.8(3) . . ?
O13 Mo4 O10 80.9(3) . . ?
O15 Mo4 O10 78.6(3) . . ?
O16 Mo4 O10 78.8(3) . . ?
O14 Mo4 Mo3 100.4(2) . . ?
O11 Mo4 Mo3 48.50(18) . . ?
O13 Mo4 Mo3 48.73(18) . . ?
O15 Mo4 Mo3 134.06(18) . . ?
O16 Mo4 Mo3 134.45(19) . . ?
O10 Mo4 Mo3 86.33(18) . . ?
O21 Mo5 O16 102.2(3) . . ?
O21 Mo5 O22 102.1(3) . . ?
O16 Mo5 O22 104.7(3) . . ?
O21 Mo5 O19 96.4(3) . . ?
O16 Mo5 O19 90.1(3) . . ?
O22 Mo5 O19 153.1(3) . . ?
O21 Mo5 O23 96.6(3) . . ?
O16 Mo5 O23 153.3(3) . . ?
O22 Mo5 O23 89.3(3) . . ?
O19 Mo5 O23 69.1(2) . . ?
O21 Mo5 O20 174.0(3) . . ?
O16 Mo5 O20 81.4(3) . . ?
O22 Mo5 O20 81.3(3) . . ?
O19 Mo5 O20 78.8(3) . . ?
O23 Mo5 O20 78.4(3) . . ?
O25 Mo6 O24 102.4(3) . . ?
O25 Mo6 O27 101.8(3) . . ?
O24 Mo6 O27 103.7(3) . . ?
O25 Mo6 O23 97.0(3) . . ?
O24 Mo6 O23 90.0(3) . . ?
O27 Mo6 O23 153.6(3) . . ?
O25 Mo6 O28 96.4(3) . . ?
O24 Mo6 O28 153.8(3) . . ?
O27 Mo6 O28 89.9(3) . . ?
O23 Mo6 O28 69.6(2) . . ?
O25 Mo6 O26 174.7(3) . . ?
O24 Mo6 O26 80.8(3) . . ?
O27 Mo6 O26 81.4(3) . . ?
O23 Mo6 O26 78.6(2) . . ?
O28 Mo6 O26 79.2(2) . . ?
O35 Mo7 O38 101.8(4) . . ?
O35 Mo7 O36 101.9(4) . . ?
O38 Mo7 O36 105.0(3) . . ?
O35 Mo7 O29 96.2(3) . . ?
O38 Mo7 O29 89.5(3) . . ?
O36 Mo7 O29 153.8(3) . . ?
O35 Mo7 O28 96.7(3) . . ?
O38 Mo7 O28 153.0(3) . . ?
O36 Mo7 O28 89.9(3) . . ?
O29 Mo7 O28 69.1(2) . . ?
O35 Mo7 O37 174.8(3) . . ?
O38 Mo7 O37 81.3(3) . . ?
O36 Mo7 O37 81.2(4) . . ?
O29 Mo7 O37 79.5(3) . . ?
O28 Mo7 O37 78.9(3) . . ?
O33 Mo8 O39 103.6(3) . . ?
O33 Mo8 O7 102.6(3) . . ?
O39 Mo8 O7 104.0(3) . . ?
O33 Mo8 O29 97.0(3) . . ?
O39 Mo8 O29 90.2(3) . . ?
O7 Mo8 O29 152.1(3) . . ?
O33 Mo8 O32 96.2(3) . . ?
O39 Mo8 O32 153.0(3) . . ?
O7 Mo8 O32 89.0(3) . . ?
O29 Mo8 O32 69.1(2) . . ?
O33 Mo8 O34 173.7(3) . . ?
O39 Mo8 O34 80.5(3) . . ?
O7 Mo8 O34 80.7(3) . . ?
O29 Mo8 O34 78.1(2) . . ?
O32 Mo8 O34 78.4(2) . . ?
O18 Mo9 O15 102.3(3) . . ?
O18 Mo9 O8 101.7(3) . . ?
O15 Mo9 O8 104.7(3) . . ?
O18 Mo9 O19 96.2(3) . . ?
O15 Mo9 O19 90.1(3) . . ?
O8 Mo9 O19 153.5(3) . . ?
O18 Mo9 O32 96.0(3) . . ?
O15 Mo9 O32 153.7(3) . . ?
O8 Mo9 O32 89.6(3) . . ?
O19 Mo9 O32 69.1(2) . . ?
O18 Mo9 O17 174.3(3) . . ?
O15 Mo9 O17 81.2(3) . . ?
O8 Mo9 O17 81.7(3) . . ?
O19 Mo9 O17 79.1(2) . . ?
O32 Mo9 O17 79.3(2) . . ?
O30 Mo10 O32 98.1(3) . . ?
O30 Mo10 O28 98.3(3) . . ?
O32 Mo10 O28 140.8(2) . . ?
O30 Mo10 O19 98.2(3) . . ?
O32 Mo10 O19 71.0(2) . . ?
O28 Mo10 O19 140.4(2) . . ?
O30 Mo10 O29 98.3(3) . . ?
O32 Mo10 O29 71.6(2) . . ?
O28 Mo10 O29 71.0(2) . . ?
O19 Mo10 O29 140.7(2) . . ?
O30 Mo10 O23 98.4(3) . . ?
O32 Mo10 O23 140.1(2) . . ?
O28 Mo10 O23 71.3(2) . . ?
O19 Mo10 O23 70.9(2) . . ?
O29 Mo10 O23 140.5(2) . . ?
O30 Mo10 O31 179.8(3) . . ?
O32 Mo10 O31 81.8(2) . . ?
O28 Mo10 O31 81.9(2) . . ?
O19 Mo10 O31 81.6(2) . . ?
O29 Mo10 O31 81.9(2) . . ?
O23 Mo10 O31 81.5(2) . . ?
O41 Mo11 O42 102.7(4) . . ?
O41 Mo11 O43 102.7(3) . . ?
O42 Mo11 O43 95.8(3) . . ?
O41 Mo11 O38 96.5(3) . . ?
O42 Mo11 O38 85.7(3) . . ?
O43 Mo11 O38 159.9(3) . . ?
O41 Mo11 O39 96.4(3) . . ?
O42 Mo11 O39 159.5(3) . . ?
O43 Mo11 O39 87.3(2) . . ?
O38 Mo11 O39 84.7(3) . . ?
O41 Mo11 O40 173.7(3) . . ?
O42 Mo11 O40 81.9(4) . . ?
O43 Mo11 O40 80.9(3) . . ?
O38 Mo11 O40 79.4(4) . . ?
O39 Mo11 O40 78.6(3) . . ?
O41 Mo11 Mo12 100.4(2) . . ?
O42 Mo11 Mo12 48.45(19) . . ?
O43 Mo11 Mo12 48.52(18) . . ?
O38 Mo11 Mo12 133.5(2) . . ?
O39 Mo11 Mo12 135.12(17) . . ?
O40 Mo11 Mo12 85.85(19) . . ?
O44 Mo12 O42 102.7(4) . . ?
O44 Mo12 O43 102.7(3) . . ?
O42 Mo12 O43 95.7(3) . . ?
O44 Mo12 O47 96.5(3) . . ?
O42 Mo12 O47 159.4(3) . . ?
O43 Mo12 O47 87.0(3) . . ?
O44 Mo12 O46 96.5(3) . . ?
O42 Mo12 O46 86.2(3) . . ?
O43 Mo12 O46 159.8(3) . . ?
O47 Mo12 O46 84.4(3) . . ?
O44 Mo12 O45 173.6(3) . . ?
O42 Mo12 O45 82.3(4) . . ?
O43 Mo12 O45 80.4(3) . . ?
O47 Mo12 O45 78.0(3) . . ?
O46 Mo12 O45 79.9(3) . . ?
O44 Mo12 Mo11 100.4(2) . . ?
O42 Mo12 Mo11 48.38(19) . . ?
O43 Mo12 Mo11 48.51(18) . . ?
O47 Mo12 Mo11 134.83(18) . . ?
O46 Mo12 Mo11 133.97(18) . . ?
O45 Mo12 Mo11 85.80(19) . . ?
O49 Mo13 O46 101.5(4) . . ?
O49 Mo13 O50 100.5(4) . . ?
O46 Mo13 O50 104.9(3) . . ?
O49 Mo13 O48 95.8(3) . . ?
O46 Mo13 O48 90.1(3) . . ?
O50 Mo13 O48 155.0(3) . . ?
O49 Mo13 O52 95.7(3) . . ?
O46 Mo13 O52 154.4(3) . . ?
O50 Mo13 O52 90.2(3) . . ?
O48 Mo13 O52 69.3(2) . . ?
O49 Mo13 O51 174.5(3) . . ?
O46 Mo13 O51 82.2(3) . . ?
O50 Mo13 O51 82.3(3) . . ?
O48 Mo13 O51 80.1(3) . . ?
O52 Mo13 O51 79.5(3) . . ?
O55 Mo14 O53 102.8(3) . . ?
O55 Mo14 O56 102.3(3) . . ?
O53 Mo14 O56 103.8(3) . . ?
O55 Mo14 O52 96.9(3) . . ?
O53 Mo14 O52 89.6(3) . . ?
O56 Mo14 O52 153.4(3) . . ?
O55 Mo14 O57 96.7(3) . . ?
O53 Mo14 O57 152.8(3) . . ?
O56 Mo14 O57 90.3(3) . . ?
O52 Mo14 O57 69.1(2) . . ?
O55 Mo14 O54 174.3(3) . . ?
O53 Mo14 O54 80.7(3) . . ?
O56 Mo14 O54 81.0(3) . . ?
O52 Mo14 O54 78.5(2) . . ?
O57 Mo14 O54 78.6(2) . . ?
O62 Mo15 O63 103.1(4) . . ?
O62 Mo15 O60 102.7(4) . . ?
O63 Mo15 O60 104.4(4) . . ?
O62 Mo15 O64 97.0(4) . . ?
O63 Mo15 O64 89.4(4) . . ?
O60 Mo15 O64 152.5(4) . . ?
O62 Mo15 O57 97.0(4) . . ?
O63 Mo15 O57 152.3(4) . . ?
O60 Mo15 O57 89.3(4) . . ?
O64 Mo15 O57 69.2(3) . . ?
O62 Mo15 O61 173.8(4) . . ?
O63 Mo15 O61 80.9(3) . . ?
O60 Mo15 O61 80.7(3) . . ?
O64 Mo15 O61 78.1(3) . . ?
O57 Mo15 O61 77.7(3) . . ?
O65 Mo16 O71 102.9(3) . . ?
O65 Mo16 O66 103.0(3) . . ?
O71 Mo16 O66 104.1(3) . . ?
O65 Mo16 O67 97.4(3) . . ?
O71 Mo16 O67 152.3(3) . . ?
O66 Mo16 O67 89.3(3) . . ?
O65 Mo16 O64 96.8(3) . . ?
O71 Mo16 O64 89.4(3) . . ?
O66 Mo16 O64 152.6(3) . . ?
O67 Mo16 O64 69.4(2) . . ?
O65 Mo16 O84 174.2(3) . . ?
O71 Mo16 O84 80.4(3) . . ?
O66 Mo16 O84 80.6(3) . . ?
O67 Mo16 O84 78.0(2) . . ?
O64 Mo16 O84 78.4(2) . . ?
O69 Mo17 O68 102.7(3) . . ?
O69 Mo17 O47 103.2(3) . . ?
O68 Mo17 O47 104.0(3) . . ?
O69 Mo17 O67 96.4(3) . . ?
O68 Mo17 O67 89.4(3) . . ?
O47 Mo17 O67 153.1(3) . . ?
O69 Mo17 O48 97.0(3) . . ?
O68 Mo17 O48 152.4(3) . . ?
O47 Mo17 O48 90.0(3) . . ?
O67 Mo17 O48 69.1(2) . . ?
O69 Mo17 O70 174.1(3) . . ?
O68 Mo17 O70 80.6(3) . . ?
O47 Mo17 O70 80.6(3) . . ?
O67 Mo17 O70 78.6(2) . . ?
O48 Mo17 O70 78.3(2) . . ?
O58 Mo18 O48 98.4(3) . . ?
O58 Mo18 O52 98.0(3) . . ?
O48 Mo18 O52 71.4(2) . . ?
O58 Mo18 O67 98.4(3) . . ?
O48 Mo18 O67 71.4(2) . . ?
O52 Mo18 O67 141.1(2) . . ?
O58 Mo18 O57 98.2(3) . . ?
O48 Mo18 O57 140.5(2) . . ?
O52 Mo18 O57 70.9(2) . . ?
O67 Mo18 O57 140.2(2) . . ?
O58 Mo18 O64 98.3(3) . . ?
O48 Mo18 O64 140.8(2) . . ?
O52 Mo18 O64 140.0(2) . . ?
O67 Mo18 O64 71.3(2) . . ?
O57 Mo18 O64 70.7(2) . . ?
O58 Mo18 O59 179.6(3) . . ?
O48 Mo18 O59 81.9(2) . . ?
O52 Mo18 O59 81.8(2) . . ?
O67 Mo18 O59 82.0(2) . . ?
O57 Mo18 O59 81.4(2) . . ?
O64 Mo18 O59 81.6(2) . . ?
O81 Mo19 O82 103.3(3) . . ?
O81 Mo19 O80 103.8(3) . . ?
O82 Mo19 O80 95.9(3) . . ?
O81 Mo19 O60 95.2(3) . . ?
O82 Mo19 O60 160.3(3) . . ?
O80 Mo19 O60 85.8(3) . . ?
O81 Mo19 O56 95.9(3) . . ?
O82 Mo19 O56 86.5(3) . . ?
O80 Mo19 O56 159.0(3) . . ?
O60 Mo19 O56 85.1(3) . . ?
O81 Mo19 O78 173.2(3) . . ?
O82 Mo19 O78 81.4(3) . . ?
O80 Mo19 O78 80.4(3) . . ?
O60 Mo19 O78 79.6(3) . . ?
O56 Mo19 O78 79.3(3) . . ?
O81 Mo19 Mo20 100.9(2) . . ?
O82 Mo19 Mo20 48.56(19) . . ?
O80 Mo19 Mo20 48.73(18) . . ?
O60 Mo19 Mo20 134.13(18) . . ?
O56 Mo19 Mo20 134.49(18) . . ?
O78 Mo19 Mo20 85.85(18) . . ?
O83 Mo20 O82 103.5(3) . . ?
O83 Mo20 O80 103.4(3) . . ?
O82 Mo20 O80 95.2(3) . . ?
O83 Mo20 O53 96.2(3) . 2_645 ?
O82 Mo20 O53 86.3(3) . 2_645 ?
O80 Mo20 O53 159.3(3) . 2_645 ?
O83 Mo20 O50 96.2(3) . 2_645 ?
O82 Mo20 O50 159.2(3) . 2_645 ?
O80 Mo20 O50 86.6(3) . 2_645 ?
O53 Mo20 O50 84.9(3) 2_645 2_645 ?
O83 Mo20 O79 173.5(3) . . ?
O82 Mo20 O79 80.4(3) . . ?
O80 Mo20 O79 81.3(3) . . ?
O53 Mo20 O79 78.6(3) 2_645 . ?
O50 Mo20 O79 79.5(3) 2_645 . ?
O83 Mo20 Mo19 100.7(2) . . ?
O82 Mo20 Mo19 48.22(18) . . ?
O80 Mo20 Mo19 48.42(18) . . ?
O53 Mo20 Mo19 133.98(18) 2_645 . ?
O50 Mo20 Mo19 134.44(19) 2_645 . ?
O79 Mo20 Mo19 85.77(18) . . ?
O72 Mo21 O73 103.6(3) . . ?
O72 Mo21 O75 103.2(3) . . ?
O73 Mo21 O75 95.5(3) . . ?
O72 Mo21 O71 96.3(3) . . ?
O73 Mo21 O71 158.8(3) . . ?
O75 Mo21 O71 86.6(3) . . ?
O72 Mo21 O63 95.3(3) . . ?
O73 Mo21 O63 86.4(3) . . ?
O75 Mo21 O63 160.4(3) . . ?
O71 Mo21 O63 84.8(3) . . ?
O72 Mo21 O76 173.5(3) . . ?
O73 Mo21 O76 80.6(3) . . ?
O75 Mo21 O76 81.1(3) . . ?
O71 Mo21 O76 78.9(3) . . ?
O63 Mo21 O76 79.9(3) . . ?
O72 Mo21 Mo22 100.6(2) . . ?
O73 Mo21 Mo22 48.21(19) . . ?
O75 Mo21 Mo22 48.69(18) . . ?
O71 Mo21 Mo22 134.69(18) . . ?
O63 Mo21 Mo22 134.18(18) . . ?
O76 Mo21 Mo22 85.91(19) . . ?
O74 Mo22 O73 103.2(3) . . ?
O74 Mo22 O75 103.3(3) . . ?
O73 Mo22 O75 95.3(3) . . ?
O74 Mo22 O36 96.0(4) . 2_645 ?
O73 Mo22 O36 86.8(3) . 2_645 ?
O75 Mo22 O36 159.5(3) . 2_645 ?
O74 Mo22 O27 96.9(3) . 2_645 ?
O73 Mo22 O27 159.0(3) . 2_645 ?
O75 Mo22 O27 86.0(3) . 2_645 ?
O36 Mo22 O27 85.0(3) 2_645 2_645 ?
O74 Mo22 O77 173.8(3) . . ?
O73 Mo22 O77 80.6(4) . . ?
O75 Mo22 O77 81.0(3) . . ?
O36 Mo22 O77 79.2(4) 2_645 . ?
O27 Mo22 O77 78.9(3) 2_645 . ?
O74 Mo22 Mo21 100.4(2) . . ?
O73 Mo22 Mo21 48.36(19) . . ?
O75 Mo22 Mo21 48.37(19) . . ?
O36 Mo22 Mo21 134.6(2) 2_645 . ?
O27 Mo22 Mo21 133.72(18) 2_645 . ?
O77 Mo22 Mo21 85.81(19) . . ?
O20 M5 O22 103.4(5) . . ?
O20 M5 O16 101.9(5) . . ?
O22 M5 O16 103.4(4) . . ?
O20 M5 O23 97.2(4) . . ?
O22 M5 O23 90.6(4) . . ?
O16 M5 O23 152.9(5) . . ?
O20 M5 O19 96.5(4) . . ?
O22 M5 O19 153.7(5) . . ?
O16 M5 O19 89.0(4) . . ?
O23 M5 O19 69.7(3) . . ?
O20 M5 O21 175.0(5) . . ?
O22 M5 O21 80.7(4) . . ?
O16 M5 O21 79.9(4) . . ?
O23 M5 O21 79.6(3) . . ?
O19 M5 O21 78.8(3) . . ?
O26 M6 O27 106.7(4) . . ?
O26 M6 O24 104.5(4) . . ?
O27 M6 O24 102.3(4) . . ?
O26 M6 O28 99.4(4) . . ?
O27 M6 O28 89.6(3) . . ?
O24 M6 O28 148.8(4) . . ?
O26 M6 O23 97.8(4) . . ?
O27 M6 O23 149.8(4) . . ?
O24 M6 O23 88.1(3) . . ?
O28 M6 O23 68.8(3) . . ?
O26 M6 O25 174.0(4) . . ?
O27 M6 O25 77.9(3) . . ?
O24 M6 O25 77.8(3) . . ?
O28 M6 O25 76.6(3) . . ?
O23 M6 O25 76.7(3) . . ?
O37 M7 O38 101.3(5) . . ?
O37 M7 O36 101.4(5) . . ?
O38 M7 O36 103.6(5) . . ?
O37 M7 O28 96.8(4) . . ?
O38 M7 O28 154.1(5) . . ?
O36 M7 O28 90.6(4) . . ?
O37 M7 O29 97.2(4) . . ?
O38 M7 O29 89.4(4) . . ?
O36 M7 O29 154.6(5) . . ?
O28 M7 O29 70.0(3) . . ?
O37 M7 O35 176.3(5) . . ?
O38 M7 O35 80.7(4) . . ?
O36 M7 O35 81.1(4) . . ?
O28 M7 O35 80.3(3) . . ?
O29 M7 O35 79.6(3) . . ?
O34 M8 O7 104.7(5) . . ?
O34 M8 O39 102.4(4) . . ?
O7 M8 O39 103.0(4) . . ?
O34 M8 O32 98.2(4) . . ?
O7 M8 O32 90.1(3) . . ?
O39 M8 O32 151.6(4) . . ?
O34 M8 O29 96.7(4) . . ?
O7 M8 O29 152.4(4) . . ?
O39 M8 O29 88.9(3) . . ?
O32 M8 O29 69.5(3) . . ?
O34 M8 O33 174.3(4) . . ?
O7 M8 O33 79.8(4) . . ?
O39 M8 O33 79.6(4) . . ?
O32 M8 O33 78.2(3) . . ?
O29 M8 O33 78.0(3) . . ?
O17 M9 O8 102.8(4) . . ?
O17 M9 O15 99.6(4) . . ?
O8 M9 O15 103.3(4) . . ?
O17 M9 O32 97.8(4) . . ?
O8 M9 O32 91.7(4) . . ?
O15 M9 O32 153.8(5) . . ?
O17 M9 O19 95.8(4) . . ?
O8 M9 O19 155.7(5) . . ?
O15 M9 O19 88.7(4) . . ?
O32 M9 O19 70.2(3) . . ?
O17 M9 O18 175.3(5) . . ?
O8 M9 O18 81.7(4) . . ?
O15 M9 O18 80.7(4) . . ?
O32 M9 O18 80.4(3) . . ?
O19 M9 O18 79.5(3) . . ?
O51 M13 O50 105.1(5) . . ?
O51 M13 O46 103.5(5) . . ?
O50 M13 O46 103.0(4) . . ?
O51 M13 O52 98.1(4) . . ?
O50 M13 O52 90.4(3) . . ?
O46 M13 O52 150.4(4) . . ?
O51 M13 O48 97.7(4) . . ?
O50 M13 O48 151.3(4) . . ?
O46 M13 O48 88.1(3) . . ?
O52 M13 O48 69.0(3) . . ?
O51 M13 O49 174.7(5) . . ?
O50 M13 O49 78.9(4) . . ?
O46 M13 O49 78.7(4) . . ?
O52 M13 O49 78.2(3) . . ?
O48 M13 O49 77.5(3) . . ?
O54 M14 O56 102.3(5) . . ?
O54 M14 O53 101.2(5) . . ?
O56 M14 O53 104.4(5) . . ?
O54 M14 O57 95.6(4) . . ?
O56 M14 O57 91.1(4) . . ?
O53 M14 O57 153.9(5) . . ?
O54 M14 O52 95.1(4) . . ?
O56 M14 O52 155.0(5) . . ?
O53 M14 O52 89.4(4) . . ?
O57 M14 O52 69.3(3) . . ?
O54 M14 O55 174.0(5) . . ?
O56 M14 O55 81.9(4) . . ?
O53 M14 O55 81.8(4) . . ?
O57 M14 O55 79.9(3) . . ?
O52 M14 O55 79.6(3) . . ?
O60 M15 O63 105.0(17) . . ?
O60 M15 O57 92.4(14) . . ?
O63 M15 O57 163(2) . . ?
O60 M15 O64 164(2) . . ?
O63 M15 O64 90.8(14) . . ?
O57 M15 O64 71.8(11) . . ?
O60 M15 O62 91.1(12) . . ?
O63 M15 O62 90.5(11) . . ?
O57 M15 O62 89.2(12) . . ?
O64 M15 O62 88.5(12) . . ?
O60 M15 O61 91.8(12) . . ?
O63 M15 O61 91.2(12) . . ?
O57 M15 O61 88.2(10) . . ?
O64 M15 O61 88.1(11) . . ?
O62 M15 O61 176.2(19) . . ?
O71 M16 O66 105.7(5) . . ?
O71 M16 O84 99.4(5) . . ?
O66 M16 O84 98.5(5) . . ?
O71 M16 O64 91.4(5) . . ?
O66 M16 O64 156.9(6) . . ?
O84 M16 O64 93.8(5) . . ?
O71 M16 O67 158.5(6) . . ?
O66 M16 O67 89.7(5) . . ?
O84 M16 O67 92.8(5) . . ?
O64 M16 O67 70.1(4) . . ?
O71 M16 O65 84.7(5) . . ?
O66 M16 O65 84.1(4) . . ?
O84 M16 O65 174.2(6) . . ?
O64 M16 O65 82.0(4) . . ?
O67 M16 O65 82.1(4) . . ?
O70 M17 O47 103.9(4) . . ?
O70 M17 O68 103.5(5) . . ?
O47 M17 O68 103.5(4) . . ?
O70 M17 O48 97.2(4) . . ?
O47 M17 O48 90.2(3) . . ?
O68 M17 O48 151.4(4) . . ?
O70 M17 O67 97.2(4) . . ?
O47 M17 O67 152.1(4) . . ?
O68 M17 O67 88.7(3) . . ?
O48 M17 O67 69.0(3) . . ?
O70 M17 O69 174.1(4) . . ?
O47 M17 O69 80.2(4) . . ?
O68 M17 O69 79.4(4) . . ?
O48 M17 O69 78.4(3) . . ?
O67 M17 O69 77.6(3) . . ?
C1 O2 Mo1 121.6(7) . . ?
Mo1 O3 Mo2 82.9(2) . . ?
Mo1 O4 Mo2 83.0(3) . . ?
C1 O5 Mo2 121.1(7) . . ?
Mo8 O7 Mo2 156.4(4) . . ?
Mo9 O8 Mo2 155.8(4) . . ?
C4 O9 Mo3 121.4(7) . . ?
C4 O10 Mo4 122.2(7) . . ?
Mo4 O11 Mo3 83.1(2) . . ?
Mo4 O13 Mo3 82.8(2) . . ?
Mo9 O15 Mo4 155.6(4) . . ?
Mo5 O16 Mo4 155.3(4) . . ?
Mo10 O19 Mo9 108.8(3) . . ?
M9 O19 M5 135.4(4) . . ?
Mo10 O19 Mo5 108.9(3) . . ?
Mo9 O19 Mo5 140.5(3) . . ?
M5 O22 Mo1 148.9(5) . 11_665 ?
Mo5 O22 Mo1 155.6(4) . 11_665 ?
Mo10 O23 Mo6 108.3(3) . . ?
Mo10 O23 Mo5 108.6(3) . . ?
Mo6 O23 Mo5 141.0(3) . . ?
M5 O23 M6 132.3(4) . . ?
Mo6 O24 Mo1 155.0(4) . 11_665 ?
M6 O24 Mo1 148.4(4) . 11_665 ?
Mo6 O27 Mo22 155.5(4) . 3_765 ?
M6 O27 Mo22 147.1(4) . 3_765 ?
Mo10 O28 Mo6 108.4(3) . . ?
Mo10 O28 Mo7 108.9(3) . . ?
Mo6 O28 Mo7 141.1(3) . . ?
M7 O28 M6 131.4(4) . . ?
Mo10 O29 Mo7 109.1(2) . . ?
Mo10 O29 Mo8 108.6(3) . . ?
Mo7 O29 Mo8 140.6(3) . . ?
M7 O29 M8 133.7(4) . . ?
M9 O32 M8 132.4(4) . . ?
Mo10 O32 Mo9 108.9(3) . . ?
Mo10 O32 Mo8 108.1(3) . . ?
Mo9 O32 Mo8 141.1(3) . . ?
Mo7 O36 Mo22 155.3(4) . 3_765 ?
M7 O36 Mo22 149.5(5) . 3_765 ?
Mo7 O38 Mo11 156.3(4) . . ?
Mo8 O39 Mo11 155.0(3) . . ?
C7 O40 Mo11 122.2(7) . . ?
Mo11 O42 Mo12 83.2(3) . . ?
Mo11 O43 Mo12 83.0(2) . . ?
C7 O45 Mo12 122.2(7) . . ?
Mo13 O46 Mo12 156.3(4) . . ?
Mo17 O47 Mo12 155.5(4) . . ?
Mo18 O48 Mo13 109.3(2) . . ?
Mo18 O48 Mo17 108.7(3) . . ?
Mo13 O48 Mo17 140.7(3) . . ?
M17 O48 M13 131.7(3) . . ?
Mo13 O50 Mo20 155.2(4) . 3_765 ?
M13 O50 Mo20 147.8(5) . 3_765 ?
Mo18 O52 Mo14 108.8(3) . . ?
M13 O52 M14 132.5(4) . . ?
Mo18 O52 Mo13 108.4(3) . . ?
Mo14 O52 Mo13 141.3(3) . . ?
Mo14 O53 Mo20 156.0(4) . 3_765 ?
M14 O53 Mo20 150.0(5) . 3_765 ?
Mo14 O56 Mo19 154.5(4) . . ?
M15 O57 M14 138.6(10) . . ?
Mo18 O57 Mo15 108.6(3) . . ?
Mo18 O57 Mo14 108.4(3) . . ?
Mo15 O57 Mo14 140.4(3) . . ?
Mo15 O60 Mo19 156.0(4) . . ?
Mo15 O63 Mo21 156.1(4) . . ?
M15 O64 M16 140.5(10) . . ?
Mo18 O64 Mo15 108.6(3) . . ?
Mo18 O64 Mo16 108.1(3) . . ?
Mo15 O64 Mo16 140.8(3) . . ?
M16 O66 Mo3 151.0(5) . 12_545 ?
Mo16 O66 Mo3 156.0(4) . 12_545 ?
Mo18 O67 Mo17 108.5(3) . . ?
Mo18 O67 Mo16 108.7(3) . . ?
Mo17 O67 Mo16 140.9(3) . . ?
M16 O67 M17 135.0(4) . . ?
Mo17 O68 Mo3 156.1(4) . 12_545 ?
M17 O68 Mo3 149.4(4) . 12_545 ?
Mo16 O71 Mo21 154.9(4) . . ?
Mo22 O73 Mo21 83.4(3) . . ?
Mo21 O75 Mo22 82.9(3) . . ?
C13 O76 Mo21 121.9(8) . . ?
C13 O77 Mo22 121.9(7) . . ?
C10 O78 Mo19 121.5(7) . . ?
C10 O79 Mo20 121.0(7) . . ?
Mo19 O80 Mo20 82.8(2) . . ?
Mo19 O82 Mo20 83.2(2) . . ?
O2 C1 O5 125.1(11) . . ?
O2 C1 C2 117.8(14) . . ?
O5 C1 C2 115.3(14) . . ?
C3 C2 C1 112(3) . . ?
O10 C4 O9 124.7(11) . . ?
O10 C4 C5 115.9(14) . . ?
O9 C4 C5 115.2(14) . . ?
C6 C5 C4 116(3) . . ?
O45 C7 O40 123.0(11) . . ?
O45 C7 C8 117.5(14) . . ?
O40 C7 C8 119.4(14) . . ?
C9 C8 C7 118(3) . . ?
O78 C10 O79 125.8(11) . . ?
O78 C10 C11 116.4(14) . . ?
O79 C10 C11 115.6(14) . . ?
C12 C11 C10 114(2) . . ?
O77 C13 O76 124.4(11) . . ?
O77 C13 C14 116.4(15) . . ?
O76 C13 C14 117.6(15) . . ?
C15 C14 C13 120(3) . . ?

_refine_diff_density_max         2.09
_refine_diff_density_min         -1.19
_refine_diff_density_rms         0.21

_shelx_res_file                  
;
TITL RP_4_40B_Pt1B R-3 (NH4)46[Mo132O372(H2O)72L22(HL)8](SO4)2(H2O)100
    rp_4_40b_pt1b_sq.res
    created by SHELXL-2018/3 at 22:13:15 on 18-Oct-2019
CELL  0.71073  32.6262  32.6262  73.2253   90.000   90.000  120.000
ZERR     3.00   0.0018   0.0018   0.0045    0.000    0.000    0.000
LATT   3
SYMM  - Y,   X - Y,   Z
SYMM  - X + Y, - X,   Z
SFAC  MO   O    C    H    N    S
UNIT  396 2124 342 2430 138 6
MERG   2
OMIT    -4.00  52.00
OMIT    -1   2   0
OMIT    -1   1   4
OMIT     0   1   2
OMIT     0   0   6
OMIT     0   1   5
OMIT     0   2   1
OMIT    -2   2   2
OMIT    -1   2   3
OMIT    -1   1   1
OMIT     1   1   3
OMIT    -1   6  14
OMIT    -5   9   1
OMIT     1   3  13
OMIT     0   0   3
ABIN
DFIX 1.28 C1 O2 C1 O5 C4 O9 C4 O10 C7 O40 C7 O45
DFIX 1.28 C10 O78 C10 O79 C13 O76 C13 O77
DFIX 1.5 C1 C2 C1 C2' C4 C5 C4 C5' C7 C8 C10 C11 C10 C11' C13 C14 C13 C14'
DFIX 1.5 C7 C8'
DFIX 1.39 C2 C3 C5 C6 C5' C6' C8 C9 C11 C12 C11' C12 C14 C15 C14' C15
ISOR 0.01 C1 > C14'
FMAP   2
PLAN   10
ACTA
SIZE 0.1 0.1 0.1
BOND
L.S.   5    0  170
TEMP  -123.15
WGHT    0.074500 2826.627197
FVAR       0.00591
PART    1
MO1   1    0.840869    0.298223    0.006464    11.00000    0.02264    0.02475 =
         0.03841    0.00053    0.00358    0.00734
MO2   1    0.923194    0.359144   -0.005839    11.00000    0.02067    0.02613 =
         0.03726    0.00198    0.00240    0.00808
MO3   1    1.109483    0.403871    0.080622    11.00000    0.02930    0.03702 =
         0.03062    0.00311   -0.00006    0.01674
MO4   1    1.118182    0.434374    0.047581    11.00000    0.02810    0.03906 =
         0.03147    0.00444    0.00096    0.01631
MO5   1    1.185402    0.456979    0.003765    10.85000    0.02351    0.03677 =
         0.03253    0.00124    0.00091    0.01691
MO6   1    1.218965    0.443680   -0.045696    10.85000    0.02814    0.04912 =
         0.03360   -0.00453   -0.00129    0.02360
MO7   1    1.107716    0.400162   -0.076125    10.85000    0.02585    0.04413 =
         0.03759   -0.01046   -0.00219    0.01879
MO8   1    1.005955    0.389610   -0.045688    10.85000    0.02187    0.02879 =
         0.03377   -0.00317    0.00041    0.01113
MO9   1    1.053772    0.422905    0.003945    10.85000    0.02137    0.03385 =
         0.03132    0.00015    0.00028    0.01195
MO10  1    1.116077    0.428771   -0.032436    11.00000    0.02295    0.02721 =
         0.03320   -0.00109    0.00042    0.01318
MO11  1    0.982204    0.335704   -0.092416    11.00000    0.02805    0.03190 =
         0.03728   -0.00818   -0.00335    0.01198
MO12  1    0.922916    0.267378   -0.112916    11.00000    0.02856    0.02959 =
         0.03586   -0.00569   -0.00185    0.01049
MO13  1    0.908676    0.170408   -0.144211    10.85000    0.02929    0.02978 =
         0.04580   -0.00735    0.00536    0.01006
MO14  1    0.874579    0.046903   -0.163695    10.85000    0.02882    0.02616 =
         0.03411   -0.00108    0.00009    0.01205
MO15  1    0.750588   -0.043221   -0.145130    10.85000    0.02646    0.02630 =
         0.03177   -0.00030   -0.00170    0.01233
MO16  1    0.706846    0.024655   -0.114983    10.85000    0.02741    0.02437 =
         0.02821    0.00100   -0.00172    0.01175
MO17  1    0.803942    0.157000   -0.114954    10.85000    0.02876    0.02630 =
         0.03376   -0.00035    0.00237    0.01046
MO18  1    0.806453    0.072301   -0.138512    11.00000    0.02591    0.02657 =
         0.02742   -0.00071   -0.00238    0.01134
MO19  1    0.829110   -0.083592   -0.166409    11.00000    0.03166    0.02851 =
         0.03567    0.00002    0.00005    0.01619
MO20  1    0.851593   -0.149002   -0.166338    11.00000    0.03164    0.02973 =
         0.04038    0.00113    0.00115    0.01746
MO21  1    0.648392   -0.107767   -0.113078    11.00000    0.03298    0.02552 =
         0.03666    0.00548    0.00265    0.01352
MO22  1    0.603951   -0.181955   -0.092792    11.00000    0.04109    0.02644 =
         0.03882    0.00699    0.00686    0.01702
PART    2
M5    1    1.177772    0.434074    0.004064    10.15000    0.02329    0.02816 =
         0.03330   -0.00046   -0.00196    0.01570
M6    1    1.209003    0.418186   -0.043718    10.15000    0.01706    0.00641 =
         0.03153    0.00302   -0.00003    0.00675
M7    1    1.102545    0.380217   -0.072938    10.15000    0.02429    0.02004 =
         0.02752    0.00127    0.00077    0.01136
M8    1    1.002523    0.367256   -0.043088    10.15000    0.02393    0.02401 =
         0.03072   -0.00200   -0.00318    0.01140
M9    1    1.048788    0.401826    0.003957    10.15000    0.02278    0.01844 =
         0.02910   -0.00055   -0.00088    0.01290
M13   1    0.915726    0.163006   -0.136945    10.15000    0.02249    0.02241 =
         0.01294    0.00408   -0.00650    0.01380
M14   1    0.882248    0.043656   -0.156257    10.15000    0.03121    0.02941 =
         0.03132    0.00211    0.00146    0.01804
M15   1    0.757648   -0.042071   -0.141388    10.15000    0.02840    0.02531 =
         0.06399   -0.00185    0.01461    0.01098
M16   1    0.717353    0.022241   -0.109449    10.15000    0.03968    0.02519 =
         0.03322    0.00563    0.01017    0.01566
M17   1    0.814849    0.151054   -0.108046    10.15000    0.02360    0.02428 =
         0.02691    0.00126   -0.00625    0.01379
PART    0
O1    2    0.815745    0.332296    0.008148    11.00000    0.03270    0.03146 =
         0.05907   -0.00072    0.00521    0.01270
O2    2    0.867866    0.244810    0.005731    11.00000    0.04226    0.03480 =
         0.15790    0.02397    0.03997    0.02312
O3    2    0.866611    0.310983   -0.018156    11.00000    0.02442    0.03168 =
         0.04028   -0.00993    0.00067    0.00442
O4    2    0.901237    0.335639    0.018737    11.00000    0.02624    0.04112 =
         0.04091    0.01059   -0.00085    0.00706
O5    2    0.939487    0.297819   -0.005385    11.00000    0.04497    0.03359 =
         0.15269    0.03039    0.04553    0.02205
O6    2    0.917444    0.407578   -0.006926    11.00000    0.02618    0.03419 =
         0.04776   -0.00023    0.00260    0.01000
O7    2    0.956494    0.368463   -0.030350    11.00000    0.02554    0.04379 =
         0.03843   -0.00460    0.00048    0.01059
O8    2    0.990366    0.392819    0.004752    11.00000    0.02413    0.04983 =
         0.03839    0.00627    0.00287    0.01389
O9    2    1.089266    0.331202    0.067243    11.00000    0.11370    0.04375 =
         0.03637    0.00344    0.00533    0.04104
O10   2    1.097015    0.358654    0.038662    11.00000    0.12300    0.04816 =
         0.03151    0.00430    0.00758    0.04402
O11   2    1.062874    0.399290    0.062960    11.00000    0.03144    0.04432 =
         0.03347    0.00462   -0.00103    0.01443
O12   2    1.123307    0.454067    0.092249    11.00000    0.04841    0.04091 =
         0.04471    0.00197   -0.00355    0.01709
O13   2    1.161003    0.424550    0.062997    11.00000    0.03628    0.05938 =
         0.03884    0.00831    0.00812    0.03018
O14   2    1.133625    0.491325    0.051490    11.00000    0.04432    0.04964 =
         0.04566    0.00480    0.00177    0.02250
O15   2    1.071575    0.423208    0.027051    11.00000    0.03054    0.06271 =
         0.03378    0.00543    0.00088    0.02162
O16   2    1.165365    0.447490    0.026986    11.00000    0.03407    0.06690 =
         0.03397    0.00091    0.00330    0.02885
O17   2    1.039377    0.344582    0.005559    11.00000    0.04617    0.03656 =
         0.05600    0.00491    0.00462    0.02148
O18   2    1.067471    0.480113    0.000879    11.00000    0.04023    0.04167 =
         0.05301   -0.00578    0.00098    0.02079
O19   2    1.117253    0.431886   -0.005065    11.00000    0.02259    0.04360 =
         0.03458   -0.00054   -0.00321    0.01600
O20   2    1.154747    0.373903    0.005223    11.00000    0.05009    0.03906 =
         0.06532    0.00597   -0.00515    0.02057
O21   2    1.203639    0.514781    0.000767    11.00000    0.04200    0.04392 =
         0.05235   -0.00610   -0.00566    0.02101
O22   2    1.240492    0.456973    0.004379    11.00000    0.03006    0.05545 =
         0.04291    0.00786    0.00254    0.02819
O23   2    1.178851    0.439357   -0.023469    11.00000    0.02669    0.03926 =
         0.03441   -0.00357   -0.00167    0.01822
O24   2    1.264144    0.447236   -0.030888    11.00000    0.03792    0.06863 =
         0.04088   -0.00539   -0.00480    0.03844
O25   2    1.238762    0.501489   -0.050677    11.00000    0.03969    0.04336 =
         0.05037    0.00033    0.00057    0.01424
O26   2    1.184672    0.362649   -0.037916    11.00000    0.05002    0.03968 =
         0.05900    0.00492    0.00422    0.02791
O27   2    1.229426    0.422510   -0.066702    11.00000    0.03938    0.06123 =
         0.04027   -0.00691    0.00112    0.03419
O28   2    1.150058    0.418962   -0.053286    11.00000    0.02704    0.03875 =
         0.03604   -0.00610   -0.00392    0.01939
O29   2    1.070683    0.398575   -0.053246    11.00000    0.01834    0.03640 =
         0.03570   -0.00388    0.00138    0.01367
O30   2    1.131770    0.485141   -0.036676    11.00000    0.03020    0.03323 =
         0.03886    0.00156    0.00067    0.01745
O31   2    1.094386    0.350684   -0.026434    11.00000    0.03800    0.04486 =
         0.04964   -0.00330   -0.00153    0.02452
O32   2    1.050442    0.406737   -0.023286    11.00000    0.02314    0.03459 =
         0.03501   -0.00064   -0.00100    0.01254
O33   2    1.018134    0.445353   -0.050185    11.00000    0.03861    0.04221 =
         0.05473    0.00071    0.00196    0.02486
O34   2    0.997379    0.314369   -0.038068    11.00000    0.03763    0.02961 =
         0.06369    0.00442   -0.00306    0.01196
O35   2    1.122863    0.456088   -0.082674    11.00000    0.04913    0.06049 =
         0.04854    0.00731    0.00303    0.03095
O36   2    1.150067    0.390780   -0.088407    11.00000    0.03866    0.07508 =
         0.05332   -0.02984   -0.01066    0.03359
O37   2    1.087491    0.324992   -0.064246    11.00000    0.05782    0.03464 =
         0.07924   -0.00545   -0.00618    0.02370
O38   2    1.053205    0.365564   -0.087921    11.00000    0.03275    0.07274 =
         0.05266   -0.02808   -0.00925    0.02690
O39   2    0.980532    0.358579   -0.066531    11.00000    0.02672    0.04232 =
         0.03728   -0.00666   -0.00126    0.00927
O40   2    0.983781    0.277771   -0.075009    11.00000    0.12424    0.03668 =
         0.08866   -0.02079   -0.07044    0.03961
O41   2    0.984796    0.382366   -0.103400    11.00000    0.04226    0.03502 =
         0.04919   -0.00103   -0.00121    0.00829
O42   2    0.991680    0.301247   -0.112037    11.00000    0.02580    0.05762 =
         0.06463   -0.03063   -0.00626    0.01712
O43   2    0.914406    0.292642   -0.090043    11.00000    0.03718    0.03631 =
         0.03567   -0.00407    0.00346    0.01162
O44   2    0.911568    0.297672   -0.128599    11.00000    0.04939    0.03806 =
         0.04484   -0.00035   -0.00321    0.01521
O45   2    0.931528    0.218190   -0.092628    11.00000    0.10764    0.03740 =
         0.08035   -0.01532   -0.05812    0.03355
O46   2    0.928761    0.222038   -0.130908    11.00000    0.02983    0.03830 =
         0.06396   -0.01680   -0.00081    0.01074
O47   2    0.854711    0.213537   -0.109954    11.00000    0.03446    0.03078 =
         0.04516   -0.00454    0.00484    0.00790
O48   2    0.845567    0.139429   -0.130457    11.00000    0.02780    0.03230 =
         0.02808   -0.00346    0.00314    0.01461
O49   2    0.887933    0.184773   -0.163389    11.00000    0.05900    0.04610 =
         0.05033    0.00913    0.01085    0.02733
O50   2    0.961122    0.173627   -0.153101    11.00000    0.02839    0.04043 =
         0.06754   -0.01554    0.00529    0.00894
O51   2    0.929899    0.144052   -0.118240    11.00000    0.05385    0.06275 =
         0.04519   -0.00454   -0.01692    0.02843
O52   2    0.871971    0.098418   -0.148601    11.00000    0.02598    0.02660 =
         0.03707   -0.00234   -0.00199    0.01033
O53   2    0.936819    0.085500   -0.166947    11.00000    0.03228    0.03288 =
         0.05384    0.00284    0.00783    0.01328
O54   2    0.902319    0.037421   -0.134768    11.00000    0.03977    0.05572 =
         0.04709    0.00262   -0.00476    0.02544
O55   2    0.851147    0.054787   -0.183037    11.00000    0.05779    0.05010 =
         0.03534    0.00336    0.00496    0.02691
O56   2    0.866677   -0.011197   -0.166945    11.00000    0.03704    0.03173 =
         0.05692   -0.00061    0.00512    0.01669
O57   2    0.813687    0.018794   -0.148357    11.00000    0.02633    0.02758 =
         0.03680    0.00014    0.00100    0.01242
O58   2    0.781502    0.081185   -0.156826    11.00000    0.03362    0.03573 =
         0.03053   -0.00081   -0.00076    0.01763
O59   2    0.841095    0.059627   -0.113294    11.00000    0.03713    0.03510 =
         0.03820   -0.00143   -0.00587    0.01573
O60   2    0.778043   -0.075376   -0.153686    11.00000    0.04112    0.03139 =
         0.05541    0.00576    0.01334    0.01857
O61   2    0.793682   -0.041807   -0.118266    11.00000    0.05696    0.05455 =
         0.04515    0.00306   -0.01191    0.03219
O62   2    0.723827   -0.037779   -0.163621    11.00000    0.03730    0.04598 =
         0.04538   -0.01407   -0.00981    0.01550
O63   2    0.702482   -0.085231   -0.131591    11.00000    0.04285    0.03403 =
         0.05427    0.00818    0.01287    0.02257
O64   2    0.751120    0.010218   -0.130287    11.00000    0.02988    0.02726 =
         0.03290    0.00014    0.00118    0.01226
O65   2    0.677753    0.031237   -0.132560    11.00000    0.03633    0.04660 =
         0.04633    0.00112   -0.00756    0.02155
O66   2    0.695052    0.053724   -0.096523    11.00000    0.03676    0.03009 =
         0.03836   -0.00122    0.00764    0.01161
O67   2    0.770799    0.085226   -0.119202    11.00000    0.03090    0.02592 =
         0.02852   -0.00160    0.00166    0.01032
O68   2    0.764562    0.147225   -0.096466    11.00000    0.03475    0.03665 =
         0.04441   -0.00592    0.00726    0.00862
O69   2    0.778026    0.169086   -0.132511    11.00000    0.03872    0.04287 =
         0.05409    0.00768    0.00376    0.02182
O70   2    0.840048    0.133492   -0.092082    11.00000    0.05571    0.04381 =
         0.03502    0.00275   -0.01021    0.02723
O71   2    0.671472   -0.037230   -0.109700    11.00000    0.04693    0.02411 =
         0.04276    0.00268    0.00874    0.01346
O72   2    0.606563   -0.117969   -0.128588    11.00000    0.04588    0.03697 =
         0.04581    0.00313   -0.00173    0.01664
O73   2    0.649253   -0.166809   -0.112356    11.00000    0.04571    0.03895 =
         0.05812    0.01687    0.02191    0.02547
O74   2    0.551657   -0.209925   -0.103611    11.00000    0.05493    0.03964 =
         0.04322    0.00448    0.00056    0.01453
O75   2    0.615422   -0.117532   -0.089979    11.00000    0.05107    0.02872 =
         0.03420    0.00429    0.00210    0.01547
O76   2    0.711379   -0.085917   -0.093541    11.00000    0.04934    0.06206 =
         0.08482    0.03934   -0.02348    0.00015
O77   2    0.672781   -0.150458   -0.075825    11.00000    0.04367    0.07074 =
         0.09110    0.04791   -0.01840   -0.00063
O78   2    0.858546   -0.067540   -0.137046    11.00000    0.13218    0.08646 =
         0.04756   -0.02340   -0.03467    0.08864
O79   2    0.879748   -0.123211   -0.137219    11.00000    0.11790    0.07920 =
         0.04852   -0.01988   -0.02966    0.07826
O80   2    0.796826   -0.147363   -0.156401    11.00000    0.04414    0.03688 =
         0.04958    0.01042    0.01228    0.02548
O81   2    0.805837   -0.090308   -0.187525    11.00000    0.05152    0.03709 =
         0.04483   -0.00112   -0.01017    0.01923
O82   2    0.888845   -0.081154   -0.170821    11.00000    0.03312    0.03649 =
         0.05282   -0.00030   -0.00056    0.01799
O83   2    0.833613   -0.171951   -0.187317    11.00000    0.05115    0.04901 =
         0.05235   -0.00924   -0.01075    0.02946
O84   2    0.755569    0.018422   -0.091689    11.00000    0.04541    0.05227 =
         0.03939    0.00226   -0.00545    0.02567
PART    1
O101  2    1.006536    0.503880   -0.020511    10.80000    0.09357
O102  2    0.844389    0.431950    0.009177    10.70000    0.09464
O103  2    1.286433    0.576596   -0.024481    10.70000    0.11117
O104  2    0.632306   -0.220700   -0.141821    10.50000    0.07430
O105  2    1.075794    0.535173    0.041110    10.70000    0.11575
O106  2    0.707417   -0.210570   -0.163985    10.70000    0.10082
O107  2    0.835889   -0.016624   -0.217491    10.40000    0.08102
O108  2    1.226160    0.540616   -0.082425    10.40000    0.09745
O109  2    0.567305   -0.052403   -0.137445    10.50000    0.09333
O110  2    0.763827    0.383305    0.032093    10.40000    0.12015
O111  2    1.163604    0.556449    0.084501    10.40000    0.12686
O112  2    1.244360    0.568514    0.038960    10.40000    0.11416
O113  2    1.212406    0.372932    0.067311    10.35000    0.07541
O114  2    0.833337    0.238452   -0.161543    10.40000    0.10110
O115  2    0.747642   -0.149871   -0.121316    10.40000    0.07701
O116  2    1.333333    0.666667   -0.082406    10.04000    0.12351
O118  2    0.457818   -0.234289   -0.116031    10.30000    0.09997
O120  2    1.099674    0.528520   -0.070998    10.30000    0.10866
O121  2    0.881410    0.141334   -0.200984    10.30000    0.07619
O122  2    1.308117    0.591853    0.010851    10.30000    0.10671
O124  2    0.593847    0.048856   -0.122532    10.20000    0.07238
O125  2    0.675218    0.126638   -0.135984    10.25000    0.06504
O126  2    0.807502    0.280544   -0.139266    10.20000    0.10628
O127  2    0.625274   -0.034842   -0.165501    10.25000    0.08990
O128  2    1.178866    0.595386    0.027997    10.20000    0.07699
O129  2    0.996386    0.421626    0.070038    10.25000    0.08210
O130  2    1.057003    0.583609   -0.040796    10.25000    0.05977
O131  2    1.232376    0.494829    0.115628    10.15000    0.09889
O132  2    1.248512    0.436858    0.080181    10.25000    0.09733
O133  2    1.271079    0.381216    0.050258    10.25000    0.05835
O137  2    0.700334    0.116323   -0.159111    10.20000    0.08326
PART    2
O138  2    0.390942   -0.291112   -0.133122    10.15000    0.06446
O139  2    1.058867    0.494092   -0.087899    10.20000    0.07940
O141  2    1.202668    0.545949   -0.074031    10.20000    0.05695
PART    1
O143  2    0.910647    0.421407    0.035460    10.10000    0.03122
PART    2
O147  2    1.218495    0.365567    0.030650    10.20000    0.04969
O148  2    0.737296   -0.215792   -0.095105    10.20000    0.05547
O149  2    0.662271   -0.026968   -0.067149    10.20000    0.05822
O150  2    0.978103    0.332281    0.040628    10.20000    0.04904
O151  2    0.988026   -0.042044   -0.155500    10.20000    0.07594
O152  2    0.633937   -0.194137   -0.149604    10.20000    0.03859
O153  2    0.704551   -0.184120   -0.170000    10.20000    0.03673
PART    1
C1    3    0.909255    0.256891    0.000696    11.00000    0.07263    0.07244 =
         0.12856    0.01787    0.02480    0.05259
C2    3    0.929751    0.225427    0.006482    10.60000    0.08701    0.07814 =
         0.10743    0.00477    0.00360    0.04773
AFIX  43
H2    4    0.960705    0.237236    0.011276    10.60000   -1.20000
AFIX   0
C3    3    0.897520    0.177588    0.003853    10.60000    0.14156    0.14245 =
         0.18850    0.00938    0.01185    0.09081
AFIX  93
H3A   4    0.867040    0.168022   -0.001004    10.60000   -1.20000
H3B   4    0.906004    0.154507    0.006917    10.60000   -1.20000
AFIX   0
C4    3    1.087172    0.325995    0.050029    11.00000    0.12075    0.05314 =
         0.05320   -0.00700    0.00329    0.03849
C5    3    1.091757    0.284089    0.043063    10.50000    0.08525    0.06737 =
         0.07184   -0.00205   -0.00188    0.03937
AFIX  43
H5    4    1.109268    0.272721    0.049564    10.50000   -1.20000
AFIX   0
C6    3    1.068863    0.263614    0.026695    10.50000    0.13360    0.08521 =
         0.08642   -0.00172   -0.01157    0.04765
AFIX  93
H6A   4    1.051594    0.275706    0.020480    10.50000   -1.20000
H6B   4    1.070524    0.237563    0.021751    10.50000   -1.20000
AFIX   0
C7    3    0.956238    0.233729   -0.078128    11.00000    0.12059    0.07253 =
         0.10226    0.00853   -0.03884    0.05628
C8    3    0.951521    0.197611   -0.063933    10.75000    0.11274    0.09535 =
         0.10220    0.00297   -0.02147    0.05561
AFIX  43
H8    4    0.952359    0.204213   -0.051259    10.75000   -1.20000
AFIX   0
C9    3    0.945947    0.154664   -0.069943    10.30000    0.09069    0.05698 =
         0.06995    0.00536   -0.02391    0.03775
AFIX  93
H9A   4    0.945163    0.148479   -0.082654    10.30000   -1.20000
H9B   4    0.942924    0.131522   -0.061337    10.30000   -1.20000
AFIX   0
C10   3    0.875364   -0.090583   -0.129703    11.00000    0.11053    0.08962 =
         0.06548   -0.01873   -0.02882    0.06591
C11   3    0.878003   -0.089081   -0.108784    10.60000    0.09829    0.09108 =
         0.08573    0.00004   -0.01324    0.05462
AFIX  43
H11   4    0.867253   -0.116604   -0.101455    10.60000   -1.20000
AFIX   0
C12   3    0.897570   -0.043744   -0.101528    10.60000    0.14273    0.12832 =
         0.11029    0.00686   -0.02324    0.08329
AFIX  93
H12A  4    0.907824   -0.017282   -0.109421    10.60000   -1.20000
H12B  4    0.900685   -0.039231   -0.088678    10.60000   -1.20000
AFIX   0
C13   3    0.709319   -0.111807   -0.080194    11.00000    0.07772    0.09815 =
         0.09520    0.03031   -0.03842    0.02264
C14   3    0.755909   -0.102386   -0.071723    10.60000    0.08837    0.09265 =
         0.09039    0.00938   -0.01485    0.03776
AFIX  43
H14   4    0.759742   -0.128033   -0.067811    10.60000   -1.20000
AFIX   0
C15   3    0.792610   -0.056286   -0.069756    10.60000    0.16430    0.16747 =
         0.16161    0.03051   -0.03812    0.06871
AFIX  93
H15A  4    0.788690   -0.030699   -0.073678    10.60000   -1.20000
H15B  4    0.821720   -0.050231   -0.064483    10.60000   -1.20000
AFIX   0
PART    2
C2'   3    0.915653    0.213622   -0.008761    10.40000    0.06554    0.03552 =
         0.07985    0.01381    0.01270    0.02800
C5'   3    1.054269    0.271772    0.042586    10.50000    0.08355    0.05934 =
         0.05654    0.00240    0.00877    0.02775
C6'   3    1.065396    0.240410    0.051266    10.50000    0.13084    0.09645 =
         0.09826    0.01385   -0.00366    0.05225
C8'   3    0.985337    0.203523   -0.072445    10.25000    0.03725    0.01577 =
         0.05758    0.00364   -0.01385    0.01456
C11'  3    0.915994   -0.060984   -0.113824    10.40000    0.08209    0.06089 =
         0.05451   -0.01812   -0.01282    0.04887
C14'  3    0.743131   -0.083025   -0.062246    10.40000    0.05084    0.06542 =
         0.06552    0.00341   -0.00834    0.01808
HKLF    4


REM  RP_4_40B_Pt1B R-3 (NH4)46[Mo132O372(H2O)72L22(HL)8](SO4)2(H2O)100
REM wR2 = 0.1884, GooF = S = 1.152, Restrained GooF = 1.153 for all data
REM R1 = 0.0591 for 24125 Fo > 4sig(Fo) and 0.0775 for all 29487 data
REM 1400 parameters refined using 147 restraints

END

WGHT      0.0745   2827.2502

REM Highest difference peak  2.088,  deepest hole -1.187,  1-sigma level  0.215
Q1    1   0.8473  0.4370 -0.0036  11.00000  0.05    2.09
Q2    1   0.9107  0.2822  0.0502  11.00000  0.05    2.03
Q3    1   0.6899 -0.0488 -0.0652  11.00000  0.05    1.90
Q4    1   1.2226  0.3978  0.0403  11.00000  0.05    1.87
Q5    1   0.7493 -0.1406 -0.1075  11.00000  0.05    1.79
Q6    1   0.8467  0.1357 -0.1963  11.00000  0.05    1.78
Q7    1   0.7845 -0.1368 -0.1180  11.00000  0.05    1.77
Q8    1   0.7982 -0.0262 -0.2115  11.00000  0.05    1.74
Q9    1   1.0207  0.4591  0.0620  11.00000  0.05    1.73
Q10   1   1.2478  0.3505  0.0363  11.00000  0.05    1.62
;
_shelx_res_checksum              10134

_shelx_fab_file                  
;
    0    3    0     34.88      0.00
   -2    4    0   -232.34      0.00
   -4    5    0     29.00      0.00
   -1    5    0    105.76      0.00
   -3    6    0   -142.06      0.00
    0    6    0    103.07      0.00
   -5    7    0     40.59      0.00
   -2    7    0    -52.10      0.00
   -7    8    0     15.43      0.00
   -4    8    0    215.85      0.00
   -1    8    0    -37.34      0.00
   -6    9    0    136.65      0.00
   -3    9    0    -29.42      0.00
    0    9    0     42.45      0.00
   -8   10    0      8.54      0.00
   -5   10    0     -4.92      0.00
   -2   10    0    -31.56      0.00
  -10   11    0    -19.89      0.00
   -7   11    0    -58.84      0.00
   -4   11    0    -60.32      0.00
   -1   11    0     34.27      0.00
   -9   12    0    -26.97      0.00
   -6   12    0     30.32      0.00
   -3   12    0    -56.53      0.00
    0   12    0     18.15      0.00
  -11   13    0      9.95      0.00
   -8   13    0     -4.56      0.00
   -5   13    0     33.90      0.00
   -2   13    0    -24.96      0.00
  -13   14    0     25.18      0.00
  -10   14    0    -22.13      0.00
   -7   14    0    -11.95      0.00
   -4   14    0      3.79      0.00
   -1   14    0     36.96      0.00
  -12   15    0    -24.33      0.00
   -9   15    0    -12.86      0.00
   -6   15    0     28.75      0.00
   -3   15    0     10.25      0.00
    0   15    0    -11.66      0.00
  -14   16    0     28.37      0.00
  -11   16    0    -29.79      0.00
   -8   16    0     35.19      0.00
   -5   16    0     -1.04      0.00
   -2   16    0    -10.80      0.00
  -16   17    0      2.79      0.00
  -13   17    0    -16.85      0.00
  -10   17    0     10.95      0.00
   -7   17    0     -5.82      0.00
   -4   17    0    -23.57      0.00
   -1   17    0     22.27      0.00
  -15   18    0      7.22      0.00
  -12   18    0    -14.96      0.00
   -9   18    0      9.69      0.00
   -6   18    0     -0.45      0.00
   -3   18    0      6.43      0.00
    0   18    0     -3.18      0.00
  -17   19    0     10.62      0.00
  -14   19    0     -0.33      0.00
  -11   19    0     -1.74      0.00
   -8   19    0    -12.59      0.00
   -5   19    0     -0.67      0.00
   -2   19    0     21.71      0.00
  -19   20    0    -10.12      0.00
  -16   20    0      3.78      0.00
  -13   20    0      2.56      0.00
  -10   20    0     -7.75      0.00
   -7   20    0      5.11      0.00
   -4   20    0     25.63      0.00
   -1   20    0     -1.73      0.00
  -18   21    0     10.89      0.00
  -15   21    0     -6.00      0.00
  -12   21    0     17.80      0.00
   -9   21    0    -25.12      0.00
   -6   21    0     -0.49      0.00
   -3   21    0     13.41      0.00
    0   21    0     -2.60      0.00
  -20   22    0     -5.55      0.00
  -17   22    0    -20.57      0.00
  -14   22    0      9.98      0.00
  -11   22    0     -4.96      0.00
   -8   22    0    -21.08      0.00
   -5   22    0     15.75      0.00
   -2   22    0      5.60      0.00
  -22   23    0     11.63      0.00
  -19   23    0     -0.35      0.00
  -16   23    0      3.08      0.00
  -13   23    0     23.10      0.00
  -10   23    0    -26.73      0.00
   -7   23    0      1.42      0.00
   -4   23    0     -8.81      0.00
   -1   23    0      1.97      0.00
  -21   24    0     13.72      0.00
  -18   24    0     16.03      0.00
  -15   24    0      7.90      0.00
  -12   24    0     10.89      0.00
   -9   24    0      6.84      0.00
   -6   24    0     -1.02      0.00
   -3   24    0     15.32      0.00
    0   24    0     -0.20      0.00
  -23   25    0     24.47      0.00
  -20   25    0     -4.63      0.00
  -17   25    0     14.36      0.00
  -14   25    0     16.51      0.00
  -11   25    0     -4.09      0.00
   -8   25    0      7.20      0.00
   -5   25    0     -7.45      0.00
   -2   25    0      7.88      0.00
  -25   26    0     -1.34      0.00
  -22   26    0     12.10      0.00
  -19   26    0     -2.86      0.00
  -16   26    0     -1.82      0.00
  -13   26    0     -3.90      0.00
  -10   26    0     -8.57      0.00
   -7   26    0     -1.31      0.00
   -4   26    0     -1.43      0.00
   -1   26    0     -1.01      0.00
  -24   27    0     -7.82      0.00
  -21   27    0     16.03      0.00
  -18   27    0     15.05      0.00
  -15   27    0    -15.20      0.00
  -12   27    0      1.88      0.00
   -9   27    0     11.18      0.00
   -6   27    0     10.08      0.00
   -3   27    0     -2.55      0.00
    0   27    0      4.17      0.00
  -26   28    0      9.53      0.00
  -23   28    0      0.64      0.00
  -20   28    0     -8.22      0.00
  -17   28    0      2.38      0.00
  -14   28    0     14.53      0.00
  -11   28    0    -10.16      0.00
   -8   28    0      5.34      0.00
   -5   28    0    -15.59      0.00
   -2   28    0     -0.97      0.00
  -28   29    0     -0.40      0.00
  -25   29    0     -2.02      0.00
  -22   29    0     10.40      0.00
  -19   29    0    -10.68      0.00
  -16   29    0     -1.17      0.00
  -13   29    0     -4.95      0.00
  -10   29    0     -6.51      0.00
   -7   29    0      8.76      0.00
   -4   29    0    -10.62      0.00
   -1   29    0    -12.84      0.00
  -27   30    0    -14.05      0.00
  -24   30    0    -11.63      0.00
  -21   30    0     -4.70      0.00
  -18   30    0     -7.08      0.00
  -15   30    0     16.65      0.00
  -12   30    0      2.22      0.00
   -9   30    0      8.92      0.00
   -6   30    0     -3.49      0.00
   -3   30    0     18.48      0.00
    0   30    0      6.36      0.00
  -29   31    0      0.26      0.00
  -26   31    0      3.15      0.00
  -23   31    0    -12.16      0.00
  -20   31    0     -2.37      0.00
  -17   31    0      3.10      0.00
  -14   31    0     -9.80      0.00
  -11   31    0      0.13      0.00
   -8   31    0      2.19      0.00
   -5   31    0      2.78      0.00
   -2   31    0     -0.43      0.00
  -31   32    0     17.09      0.00
  -28   32    0    -13.88      0.00
  -25   32    0      3.23      0.00
  -22   32    0     10.85      0.00
  -19   32    0     -8.70      0.00
  -16   32    0      0.12      0.00
  -13   32    0     12.50      0.00
  -10   32    0     -7.07      0.00
   -7   32    0     -9.11      0.00
   -4   32    0      0.43      0.00
   -1   32    0    -20.85      0.00
  -30   33    0      6.21      0.00
  -27   33    0      0.21      0.00
  -24   33    0     14.76      0.00
  -21   33    0      6.65      0.00
  -18   33    0     -0.40      0.00
  -15   33    0     -4.07      0.00
  -12   33    0      4.58      0.00
   -9   33    0     -8.20      0.00
   -6   33    0     -4.81      0.00
   -3   33    0     -2.71      0.00
    0   33    0     -0.65      0.00
  -32   34    0      4.54      0.00
  -29   34    0      6.73      0.00
  -26   34    0      4.35      0.00
  -23   34    0     -1.53      0.00
  -20   34    0     -0.04      0.00
  -17   34    0     -5.21      0.00
  -14   34    0      6.20      0.00
  -11   34    0      0.20      0.00
   -8   34    0     -1.12      0.00
   -5   34    0     -6.46      0.00
   -2   34    0      7.11      0.00
  -34   35    0     10.77      0.00
  -31   35    0      5.27      0.00
  -28   35    0     -3.31      0.00
  -25   35    0     -4.20      0.00
  -22   35    0    -12.10      0.00
  -19   35    0     -5.42      0.00
  -16   35    0      2.69      0.00
  -13   35    0     -1.89      0.00
  -10   35    0    -25.35      0.00
   -7   35    0      6.90      0.00
   -4   35    0     13.73      0.00
   -1   35    0     10.47      0.00
  -33   36    0     -8.35      0.00
  -30   36    0     12.02      0.00
  -27   36    0     -1.32      0.00
  -24   36    0     -2.84      0.00
  -21   36    0     -9.81      0.00
  -18   36    0     -1.36      0.00
  -15   36    0     -6.57      0.00
  -12   36    0    -13.66      0.00
   -9   36    0      6.83      0.00
   -6   36    0      2.06      0.00
   -3   36    0     -1.80      0.00
  -32   37    0     -1.88      0.00
  -29   37    0      5.16      0.00
  -26   37    0     11.97      0.00
  -23   37    0      2.77      0.00
  -20   37    0     -2.78      0.00
  -17   37    0      0.09      0.00
  -14   37    0     -8.39      0.00
  -11   37    0     -2.30      0.00
   -8   37    0      7.36      0.00
   -5   37    0    -11.40      0.00
  -28   38    0      6.03      0.00
  -25   38    0     17.57      0.00
  -22   38    0      5.80      0.00
  -19   38    0      6.24      0.00
  -16   38    0      8.34      0.00
  -13   38    0     -5.92      0.00
  -10   38    0      1.96      0.00
  -27   39    0     -8.10      0.00
  -24   39    0      6.74      0.00
  -21   39    0     14.28      0.00
  -18   39    0     -2.96      0.00
  -15   39    0     12.92      0.00
  -12   39    0     -1.02      0.00
  -23   40    0      7.82      0.00
  -20   40    0     10.46      0.00
  -17   40    0     -1.17      0.00
   -3    2    1    116.51      0.00
   -5    3    1    149.11      0.00
    1    3    1    513.80      0.00
   -7    4    1     -9.43      0.00
   -4    4    1    106.16      0.00
   -1    4    1   -221.03      0.00
    2    4    1    -19.89      0.00
   -9    5    1    -45.17      0.00
   -6    5    1   -250.70      0.00
   -3    5    1   -116.02      0.00
    0    5    1      0.09      0.00
    3    5    1     10.70      0.00
  -11    6    1     24.59      0.00
   -8    6    1     80.06      0.00
   -5    6    1    -61.16      0.00
   -2    6    1      4.01      0.00
    1    6    1    -26.07      0.00
    4    6    1     67.86      0.00
  -13    7    1    -47.63      0.00
  -10    7    1    -51.95      0.00
   -7    7    1    -91.91      0.00
   -4    7    1    153.21      0.00
   -1    7    1    -28.80      0.00
    2    7    1    129.02      0.00
    5    7    1    -43.79      0.00
  -15    8    1    -41.14      0.00
  -12    8    1    -31.90      0.00
   -9    8    1     -8.43      0.00
   -6    8    1      9.94      0.00
   -3    8    1     37.38      0.00
    0    8    1     44.58      0.00
    3    8    1     85.71      0.00
    6    8    1    -14.29      0.00
  -17    9    1    -37.24      0.00
  -14    9    1   -117.25      0.00
  -11    9    1     21.43      0.00
   -8    9    1     46.50      0.00
   -2    9    1    -38.14      0.00
    1    9    1     58.73      0.00
    4    9    1     32.38      0.00
    7    9    1      3.22      0.00
  -19   10    1      7.69      0.00
  -16   10    1    -47.33      0.00
  -13   10    1      3.20      0.00
  -10   10    1     33.06      0.00
   -7   10    1     12.75      0.00
   -4   10    1      8.50      0.00
   -1   10    1   -108.22      0.00
    2   10    1     -1.42      0.00
    5   10    1    -24.58      0.00
    8   10    1     12.21      0.00
  -21   11    1     11.76      0.00
  -18   11    1     13.63      0.00
  -15   11    1    -59.87      0.00
  -12   11    1     97.44      0.00
   -9   11    1    -65.66      0.00
   -6   11    1     24.79      0.00
   -3   11    1     26.66      0.00
    0   11    1    -22.97      0.00
    3   11    1    -15.12      0.00
    6   11    1      9.94      0.00
    9   11    1      9.77      0.00
  -23   12    1    -22.05      0.00
  -20   12    1      1.45      0.00
  -17   12    1     -6.62      0.00
  -14   12    1     60.32      0.00
  -11   12    1    -23.50      0.00
   -8   12    1     45.48      0.00
   -5   12    1     36.19      0.00
   -2   12    1     34.19      0.00
    1   12    1    -24.11      0.00
    4   12    1     -5.85      0.00
    7   12    1     13.67      0.00
   10   12    1      0.91      0.00
  -25   13    1    -11.63      0.00
  -22   13    1    -19.66      0.00
  -19   13    1     15.86      0.00
  -16   13    1     -5.01      0.00
  -13   13    1     17.30      0.00
  -10   13    1    -49.77      0.00
   -7   13    1    -52.29      0.00
   -4   13    1    -23.31      0.00
   -1   13    1     22.71      0.00
    2   13    1    -10.87      0.00
    5   13    1    -14.78      0.00
    8   13    1     -6.51      0.00
   11   13    1      8.01      0.00
  -27   14    1    -14.66      0.00
  -24   14    1     -7.49      0.00
  -21   14    1      3.75      0.00
  -18   14    1     10.73      0.00
  -15   14    1      5.42      0.00
  -12   14    1    -34.96      0.00
   -9   14    1    -53.55      0.00
   -6   14    1    -30.96      0.00
   -3   14    1      2.98      0.00
    0   14    1      7.20      0.00
    3   14    1     -5.65      0.00
    6   14    1      4.85      0.00
    9   14    1     17.58      0.00
   12   14    1     -6.24      0.00
  -29   15    1     -3.37      0.00
  -26   15    1    -18.44      0.00
  -23   15    1      8.19      0.00
  -20   15    1    -12.16      0.00
  -17   15    1      2.12      0.00
  -14   15    1      2.23      0.00
  -11   15    1    -54.49      0.00
   -8   15    1    -30.38      0.00
   -5   15    1    -54.51      0.00
   -2   15    1     32.12      0.00
    1   15    1     -0.20      0.00
    4   15    1     -5.73      0.00
    7   15    1      6.99      0.00
   10   15    1     25.57      0.00
   13   15    1     -4.99      0.00
  -31   16    1    -25.55      0.00
  -28   16    1     -8.97      0.00
  -25   16    1      2.58      0.00
  -22   16    1     -7.26      0.00
  -19   16    1     20.68      0.00
  -16   16    1     18.52      0.00
  -13   16    1      6.30      0.00
  -10   16    1     -8.72      0.00
   -7   16    1    -22.08      0.00
   -4   16    1      1.87      0.00
   -1   16    1     17.93      0.00
    2   16    1     -0.97      0.00
    5   16    1     10.71      0.00
    8   16    1     -3.83      0.00
   11   16    1     16.26      0.00
   14   16    1      9.44      0.00
  -33   17    1    -21.22      0.00
  -30   17    1      2.19      0.00
  -27   17    1     -0.62      0.00
  -24   17    1     10.29      0.00
  -21   17    1      2.69      0.00
  -18   17    1    -16.23      0.00
  -15   17    1     -3.19      0.00
  -12   17    1     12.01      0.00
   -9   17    1     13.08      0.00
   -6   17    1      1.14      0.00
   -3   17    1     -0.02      0.00
    0   17    1     18.00      0.00
    3   17    1      4.82      0.00
    6   17    1      4.14      0.00
    9   17    1      0.08      0.00
   12   17    1      6.58      0.00
   15   17    1      2.27      0.00
  -35   18    1     13.87      0.00
  -32   18    1    -10.03      0.00
  -29   18    1      6.43      0.00
  -26   18    1     12.71      0.00
  -23   18    1    -16.02      0.00
  -20   18    1      0.47      0.00
  -17   18    1     21.03      0.00
  -14   18    1      0.96      0.00
  -11   18    1     19.68      0.00
   -8   18    1      1.81      0.00
   -5   18    1     15.42      0.00
   -2   18    1     16.84      0.00
    1   18    1      6.78      0.00
    4   18    1      1.94      0.00
    7   18    1     -1.34      0.00
   10   18    1      6.45      0.00
   13   18    1     13.28      0.00
   16   18    1      6.86      0.00
  -37   19    1     15.91      0.00
  -34   19    1      3.95      0.00
  -31   19    1     10.40      0.00
  -28   19    1     17.68      0.00
  -25   19    1     -0.79      0.00
  -22   19    1     -5.83      0.00
  -19   19    1      4.76      0.00
  -16   19    1     16.18      0.00
  -13   19    1     -2.45      0.00
  -10   19    1     12.55      0.00
   -7   19    1      4.20      0.00
   -4   19    1     -9.09      0.00
   -1   19    1      0.67      0.00
    2   19    1     13.29      0.00
    5   19    1     -1.62      0.00
    8   19    1    -12.54      0.00
   11   19    1     -2.80      0.00
   14   19    1      3.70      0.00
   17   19    1     10.93      0.00
  -39   20    1     -9.06      0.00
  -36   20    1     12.14      0.00
  -33   20    1     10.26      0.00
  -30   20    1      9.35      0.00
  -27   20    1     -7.68      0.00
  -24   20    1      1.56      0.00
  -21   20    1      7.42      0.00
  -18   20    1     15.17      0.00
  -15   20    1     -6.52      0.00
  -12   20    1     12.87      0.00
   -9   20    1      1.62      0.00
   -6   20    1     -0.77      0.00
   -3   20    1     -3.86      0.00
    0   20    1     -5.41      0.00
    3   20    1      2.19      0.00
    6   20    1     -0.99      0.00
    9   20    1    -11.19      0.00
   12   20    1     -4.84      0.00
   15   20    1      3.63      0.00
   18   20    1     -6.79      0.00
  -38   21    1     10.31      0.00
  -35   21    1      1.67      0.00
  -32   21    1     -4.13      0.00
  -29   21    1     13.30      0.00
  -26   21    1      7.57      0.00
  -23   21    1    -24.48      0.00
  -20   21    1     16.24      0.00
  -17   21    1     21.60      0.00
  -14   21    1      4.62      0.00
  -11   21    1      0.05      0.00
   -8   21    1     -7.21      0.00
   -5   21    1     -3.54      0.00
   -2   21    1    -35.55      0.00
    1   21    1     -5.28      0.00
    4   21    1    -13.68      0.00
    7   21    1      0.81      0.00
   10   21    1     -0.98      0.00
   13   21    1    -10.21      0.00
   16   21    1      9.81      0.00
   19   21    1     -6.32      0.00
  -40   22    1     13.80      0.00
  -37   22    1      7.95      0.00
  -34   22    1     10.96      0.00
  -31   22    1     17.80      0.00
  -28   22    1     -0.95      0.00
  -25   22    1      4.64      0.00
  -22   22    1     -6.18      0.00
  -19   22    1    -15.88      0.00
  -16   22    1     13.02      0.00
  -13   22    1     -4.98      0.00
  -10   22    1     -9.96      0.00
   -7   22    1      6.28      0.00
   -4   22    1    -13.51      0.00
   -1   22    1      2.32      0.00
    2   22    1    -14.73      0.00
    5   22    1      3.62      0.00
    8   22    1      3.09      0.00
   11   22    1      0.54      0.00
   14   22    1     20.19      0.00
   17   22    1    -12.44      0.00
  -39   23    1     -4.81      0.00
  -36   23    1      1.62      0.00
  -33   23    1     -4.46      0.00
  -30   23    1     -4.02      0.00
  -27   23    1     14.59      0.00
  -24   23    1      6.73      0.00
  -21   23    1    -10.81      0.00
  -18   23    1      5.86      0.00
  -15   23    1     19.80      0.00
  -12   23    1    -17.62      0.00
   -9   23    1      1.61      0.00
   -6   23    1      2.62      0.00
   -3   23    1     -4.44      0.00
    0   23    1     15.53      0.00
    3   23    1     -8.05      0.00
    6   23    1     -3.87      0.00
    9   23    1     -3.85      0.00
   12   23    1    -14.17      0.00
   15   23    1      4.68      0.00
  -38   24    1     -2.62      0.00
  -35   24    1    -10.74      0.00
  -32   24    1    -12.14      0.00
  -29   24    1     17.71      0.00
  -26   24    1      4.59      0.00
  -23   24    1     -1.36      0.00
  -20   24    1      1.82      0.00
  -17   24    1     23.24      0.00
  -14   24    1    -17.25      0.00
  -11   24    1      2.10      0.00
   -8   24    1     -8.70      0.00
   -5   24    1     -2.29      0.00
   -2   24    1     13.35      0.00
    1   24    1      9.95      0.00
    4   24    1     -3.16      0.00
    7   24    1      2.66      0.00
   10   24    1     -8.21      0.00
   13   24    1      3.03      0.00
  -37   25    1     -4.34      0.00
  -34   25    1     -5.49      0.00
  -31   25    1     -7.32      0.00
  -28   25    1     -4.42      0.00
  -25   25    1      2.33      0.00
  -22   25    1     -7.04      0.00
  -19   25    1     23.10      0.00
  -16   25    1     12.51      0.00
  -13   25    1    -12.87      0.00
  -10   25    1     -9.78      0.00
   -7   25    1    -22.64      0.00
   -4   25    1     -0.15      0.00
   -1   25    1     -1.38      0.00
    2   25    1     -1.32      0.00
    5   25    1      5.85      0.00
    8   25    1     -6.73      0.00
   11   25    1    -11.61      0.00
   14   25    1     -9.97      0.00
  -39   26    1     -2.45      0.00
  -36   26    1      4.87      0.00
  -33   26    1     -5.15      0.00
  -30   26    1      3.01      0.00
  -27   26    1      7.16      0.00
  -24   26    1      1.46      0.00
  -21   26    1     -4.19      0.00
  -18   26    1      6.36      0.00
  -15   26    1    -10.45      0.00
  -12   26    1     -6.90      0.00
   -9   26    1     -9.83      0.00
   -6   26    1      1.79      0.00
   -3   26    1    -10.09      0.00
    0   26    1     -1.75      0.00
    3   26    1      9.91      0.00
    6   26    1     10.30      0.00
    9   26    1      0.59      0.00
   12   26    1     -8.16      0.00
  -38   27    1      8.86      0.00
  -35   27    1    -15.23      0.00
  -32   27    1      8.83      0.00
  -29   27    1      3.49      0.00
  -26   27    1      5.43      0.00
  -23   27    1     10.66      0.00
  -20   27    1      8.86      0.00
  -17   27    1    -13.42      0.00
  -14   27    1      0.36      0.00
  -11   27    1      3.65      0.00
   -8   27    1      1.91      0.00
   -5   27    1      1.39      0.00
   -2   27    1     21.27      0.00
    1   27    1     -3.30      0.00
    4   27    1     -1.43      0.00
    7   27    1      3.18      0.00
   10   27    1     -5.42      0.00
  -37   28    1     -3.15      0.00
  -34   28    1     -7.21      0.00
  -31   28    1     -2.26      0.00
  -28   28    1      0.31      0.00
  -25   28    1     -2.74      0.00
  -22   28    1     -5.81      0.00
  -19   28    1     -3.96      0.00
  -16   28    1      8.83      0.00
  -13   28    1      7.10      0.00
  -10   28    1     10.37      0.00
   -7   28    1     17.13      0.00
   -4   28    1      6.77      0.00
   -1   28    1     -4.00      0.00
    2   28    1     -1.51      0.00
    5   28    1     -1.06      0.00
    8   28    1      3.79      0.00
   11   28    1     -2.47      0.00
  -36   29    1      0.37      0.00
  -33   29    1      3.00      0.00
  -30   29    1      6.45      0.00
  -27   29    1      2.19      0.00
  -24   29    1     -9.59      0.00
  -21   29    1      8.77      0.00
  -18   29    1      9.17      0.00
  -15   29    1     15.36      0.00
  -12   29    1     -4.97      0.00
   -9   29    1      1.74      0.00
   -6   29    1      5.52      0.00
   -3   29    1     13.96      0.00
    0   29    1     -7.82      0.00
    3   29    1     -0.18      0.00
    6   29    1     -3.06      0.00
    9   29    1    -11.18      0.00
  -38   30    1     -5.59      0.00
  -35   30    1      1.12      0.00
  -32   30    1     12.46      0.00
  -29   30    1     -2.85      0.00
  -26   30    1     -7.56      0.00
  -23   30    1     -7.65      0.00
  -20   30    1      5.31      0.00
  -17   30    1     -1.48      0.00
  -14   30    1     12.41      0.00
  -11   30    1      3.31      0.00
   -8   30    1    -10.36      0.00
   -5   30    1    -10.13      0.00
   -2   30    1      8.02      0.00
    1   30    1     -4.04      0.00
    4   30    1     -3.04      0.00
    7   30    1      5.20      0.00
  -37   31    1     -1.28      0.00
  -34   31    1     10.59      0.00
  -31   31    1      5.54      0.00
  -28   31    1     -2.58      0.00
  -25   31    1    -14.56      0.00
  -22   31    1      0.02      0.00
  -19   31    1     -0.08      0.00
  -16   31    1    -12.40      0.00
  -13   31    1      3.23      0.00
  -10   31    1     -3.46      0.00
   -7   31    1      4.01      0.00
   -4   31    1      1.15      0.00
   -1   31    1     -1.92      0.00
    2   31    1    -12.64      0.00
    5   31    1      0.39      0.00
  -36   32    1    -10.71      0.00
  -33   32    1      3.93      0.00
  -30   32    1      0.80      0.00
  -27   32    1    -10.27      0.00
  -24   32    1     20.19      0.00
  -21   32    1     -3.85      0.00
  -18   32    1    -15.02      0.00
  -15   32    1     10.88      0.00
  -12   32    1      2.40      0.00
   -9   32    1      2.50      0.00
   -6   32    1      3.50      0.00
   -3   32    1     -4.09      0.00
    0   32    1      2.69      0.00
    3   32    1      2.00      0.00
  -35   33    1      5.56      0.00
  -32   33    1     -6.97      0.00
  -29   33    1     15.49      0.00
  -26   33    1     -2.42      0.00
  -23   33    1     -2.41      0.00
  -20   33    1     -7.72      0.00
  -17   33    1     -2.00      0.00
  -14   33    1     14.55      0.00
  -11   33    1      5.46      0.00
   -8   33    1      1.42      0.00
   -5   33    1     -7.23      0.00
   -2   33    1      0.60      0.00
    1   33    1     -4.72      0.00
  -34   34    1      3.31      0.00
  -31   34    1     -2.96      0.00
  -28   34    1      0.03      0.00
  -25   34    1     13.41      0.00
  -22   34    1     -9.91      0.00
  -19   34    1     -3.65      0.00
  -16   34    1     -2.04      0.00
  -13   34    1     -8.94      0.00
  -10   34    1     -1.59      0.00
   -7   34    1      7.28      0.00
   -4   34    1     -3.05      0.00
   -1   34    1     -2.98      0.00
  -33   35    1     -3.33      0.00
  -30   35    1      3.28      0.00
  -27   35    1      1.86      0.00
  -24   35    1      0.93      0.00
  -21   35    1      2.61      0.00
  -18   35    1     10.15      0.00
  -15   35    1      2.31      0.00
  -12   35    1      0.50      0.00
   -9   35    1     -3.83      0.00
   -6   35    1     -0.70      0.00
   -3   35    1      4.43      0.00
  -32   36    1     -6.57      0.00
  -29   36    1      6.56      0.00
  -26   36    1    -25.65      0.00
  -23   36    1      2.74      0.00
  -20   36    1     24.71      0.00
  -17   36    1      4.24      0.00
  -14   36    1     -3.26      0.00
  -11   36    1     -5.20      0.00
   -8   36    1      0.45      0.00
   -5   36    1      1.21      0.00
  -31   37    1    -10.97      0.00
  -28   37    1      4.32      0.00
  -25   37    1    -17.54      0.00
  -22   37    1     -8.94      0.00
  -19   37    1      4.89      0.00
  -16   37    1     -6.43      0.00
  -13   37    1      3.52      0.00
  -10   37    1      4.80      0.00
   -7   37    1     -2.21      0.00
  -30   38    1     14.46      0.00
  -27   38    1     -1.63      0.00
  -24   38    1     -6.37      0.00
  -21   38    1      2.16      0.00
  -18   38    1    -10.58      0.00
  -15   38    1      2.26      0.00
  -12   38    1      6.76      0.00
   -9   38    1     -9.46      0.00
  -26   39    1     23.56      0.00
  -23   39    1      3.56      0.00
  -20   39    1      8.90      0.00
  -17   39    1     15.04      0.00
  -14   39    1     -5.55      0.00
  -11   39    1     -5.53      0.00
  -22   40    1     11.81      0.00
  -19   40    1      7.44      0.00
   -4    3    2   -222.00      0.00
    2    3    2    185.76      0.00
   -6    4    2    -28.77      0.00
   -3    4    2    -80.62      0.00
    0    4    2     26.64      0.00
    3    4    2      5.69      0.00
   -8    5    2     -2.15      0.00
   -5    5    2   -289.42      0.00
   -2    5    2    262.04      0.00
    1    5    2    119.62      0.00
    4    5    2    -10.60      0.00
  -10    6    2     62.26      0.00
   -7    6    2     65.21      0.00
   -4    6    2     38.12      0.00
   -1    6    2    144.85      0.00
    2    6    2     47.05      0.00
    5    6    2    -30.31      0.00
  -12    7    2    -72.55      0.00
   -9    7    2     23.44      0.00
   -6    7    2    173.25      0.00
   -3    7    2    -84.34      0.00
    0    7    2    -69.42      0.00
    3    7    2     74.36      0.00
    6    7    2    -46.16      0.00
  -14    8    2    -51.52      0.00
  -11    8    2     79.28      0.00
   -8    8    2     23.78      0.00
   -5    8    2    -77.60      0.00
   -2    8    2     26.03      0.00
    1    8    2    -64.42      0.00
    4    8    2    -75.01      0.00
    7    8    2    -24.27      0.00
  -16    9    2     -0.12      0.00
  -13    9    2     -8.59      0.00
  -10    9    2     24.84      0.00
   -7    9    2     66.73      0.00
   -4    9    2     25.94      0.00
   -1    9    2    -44.95      0.00
    2    9    2     37.45      0.00
    5    9    2    -55.35      0.00
    8    9    2     -3.35      0.00
  -18   10    2    -16.22      0.00
  -15   10    2     31.21      0.00
  -12   10    2    -44.94      0.00
   -9   10    2    -54.17      0.00
   -6   10    2      0.10      0.00
   -3   10    2     47.95      0.00
    0   10    2     34.86      0.00
    3   10    2    -65.77      0.00
    6   10    2    -38.08      0.00
    9   10    2    -11.12      0.00
  -20   11    2    -14.06      0.00
  -17   11    2    -17.14      0.00
  -14   11    2     19.85      0.00
  -11   11    2     -1.15      0.00
   -8   11    2    -47.18      0.00
   -5   11    2    -26.50      0.00
   -2   11    2     16.86      0.00
    1   11    2     13.77      0.00
    4   11    2     -1.97      0.00
    7   11    2     -8.69      0.00
   10   11    2     -4.28      0.00
  -22   12    2    -10.31      0.00
  -19   12    2    -17.81      0.00
  -16   12    2     55.92      0.00
  -13   12    2    -35.59      0.00
  -10   12    2     39.14      0.00
   -7   12    2     -0.03      0.00
   -4   12    2      2.33      0.00
   -1   12    2     13.58      0.00
    2   12    2      0.23      0.00
    5   12    2     -9.55      0.00
    8   12    2     27.10      0.00
   11   12    2     -3.95      0.00
  -24   13    2      6.44      0.00
  -21   13    2      7.84      0.00
  -18   13    2     -0.57      0.00
  -15   13    2    -18.15      0.00
  -12   13    2      5.68      0.00
   -9   13    2    -84.20      0.00
   -6   13    2     -9.57      0.00
   -3   13    2     18.71      0.00
    0   13    2     36.94      0.00
    3   13    2    -26.51      0.00
    6   13    2     19.25      0.00
    9   13    2      5.41      0.00
   12   13    2     -7.77      0.00
  -26   14    2     -4.47      0.00
  -23   14    2     10.79      0.00
  -20   14    2      3.48      0.00
  -17   14    2     25.75      0.00
  -14   14    2      8.67      0.00
  -11   14    2     33.64      0.00
   -8   14    2     -8.49      0.00
   -5   14    2     -1.40      0.00
   -2   14    2    -10.44      0.00
    1   14    2     41.96      0.00
    4   14    2      8.52      0.00
    7   14    2      1.40      0.00
   10   14    2     -5.81      0.00
   13   14    2     -8.19      0.00
  -28   15    2     -5.84      0.00
  -25   15    2     21.51      0.00
  -22   15    2      0.46      0.00
  -19   15    2      5.55      0.00
  -16   15    2     21.64      0.00
  -13   15    2     -4.03      0.00
  -10   15    2     21.21      0.00
   -7   15    2     15.93      0.00
   -4   15    2      9.85      0.00
   -1   15    2     14.76      0.00
    2   15    2      8.70      0.00
    5   15    2     -0.51      0.00
    8   15    2     -1.90      0.00
   11   15    2     -0.78      0.00
   14   15    2    -10.72      0.00
  -30   16    2     -3.99      0.00
  -27   16    2     -0.34      0.00
  -24   16    2      4.12      0.00
  -21   16    2     17.39      0.00
  -18   16    2     -2.50      0.00
  -15   16    2     -0.67      0.00
  -12   16    2     28.18      0.00
   -9   16    2     -9.67      0.00
   -6   16    2     -6.95      0.00
   -3   16    2    -34.10      0.00
    0   16    2     11.31      0.00
    3   16    2      9.99      0.00
    6   16    2      9.90      0.00
    9   16    2      9.38      0.00
   12   16    2     -1.13      0.00
   15   16    2     -1.55      0.00
  -32   17    2      5.66      0.00
  -29   17    2      1.37      0.00
  -26   17    2     10.72      0.00
  -23   17    2     -9.71      0.00
  -20   17    2    -22.30      0.00
  -17   17    2      6.29      0.00
  -14   17    2    -20.62      0.00
  -11   17    2    -10.19      0.00
   -8   17    2     33.48      0.00
   -5   17    2    -23.73      0.00
   -2   17    2     -1.26      0.00
    1   17    2     13.46      0.00
    4   17    2    -20.26      0.00
    7   17    2      4.30      0.00
   10   17    2      4.47      0.00
   13   17    2    -11.41      0.00
   16   17    2    -10.79      0.00
  -34   18    2     -8.12      0.00
  -31   18    2      7.88      0.00
  -28   18    2      1.73      0.00
  -25   18    2      6.00      0.00
  -22   18    2     -7.78      0.00
  -19   18    2     -2.21      0.00
  -16   18    2      7.36      0.00
  -13   18    2     -6.49      0.00
  -10   18    2      2.91      0.00
   -7   18    2    -13.59      0.00
   -4   18    2     20.95      0.00
   -1   18    2      8.66      0.00
    2   18    2    -10.12      0.00
    5   18    2      2.07      0.00
    8   18    2     -0.39      0.00
   11   18    2     12.42      0.00
   14   18    2      1.05      0.00
   17   18    2      1.53      0.00
  -36   19    2    -13.49      0.00
  -33   19    2      0.71      0.00
  -30   19    2     -1.56      0.00
  -27   19    2      2.50      0.00
  -24   19    2    -15.57      0.00
  -21   19    2      1.80      0.00
  -18   19    2     -3.51      0.00
  -15   19    2     14.99      0.00
  -12   19    2     -2.46      0.00
   -9   19    2     14.18      0.00
   -6   19    2     -1.39      0.00
   -3   19    2     -7.36      0.00
    0   19    2     -6.17      0.00
    3   19    2     -2.82      0.00
    6   19    2      6.26      0.00
    9   19    2      5.86      0.00
   12   19    2      8.71      0.00
   15   19    2      3.01      0.00
   18   19    2      2.38      0.00
  -38   20    2      6.34      0.00
  -35   20    2     -0.74      0.00
  -32   20    2     -0.04      0.00
  -29   20    2     -5.10      0.00
  -26   20    2      6.32      0.00
  -23   20    2    -10.95      0.00
  -20   20    2     10.19      0.00
  -17   20    2     -1.76      0.00
  -14   20    2    -16.67      0.00
  -11   20    2      8.35      0.00
   -8   20    2     11.63      0.00
   -5   20    2     13.80      0.00
   -2   20    2      1.43      0.00
    1   20    2     21.85      0.00
    4   20    2     -7.43      0.00
    7   20    2      6.91      0.00
   10   20    2     14.09      0.00
   13   20    2      5.23      0.00
   16   20    2     -8.21      0.00
   19   20    2      6.94      0.00
  -40   21    2     11.40      0.00
  -37   21    2     -7.95      0.00
  -34   21    2      7.48      0.00
  -31   21    2     -0.23      0.00
  -28   21    2      7.90      0.00
  -25   21    2     -8.77      0.00
  -22   21    2     -2.76      0.00
  -19   21    2      1.07      0.00
  -16   21    2      8.93      0.00
  -13   21    2     10.00      0.00
  -10   21    2     -3.22      0.00
   -7   21    2    -16.60      0.00
   -4   21    2     -9.92      0.00
   -1   21    2     15.26      0.00
    2   21    2     10.90      0.00
    5   21    2     11.94      0.00
    8   21    2     -7.46      0.00
   11   21    2    -13.04      0.00
   14   21    2      3.80      0.00
   17   21    2     -2.14      0.00
  -39   22    2     -0.24      0.00
  -36   22    2     -0.12      0.00
  -33   22    2     -2.44      0.00
  -30   22    2     -0.60      0.00
  -27   22    2     13.82      0.00
  -24   22    2     11.30      0.00
  -21   22    2      3.81      0.00
  -18   22    2      7.59      0.00
  -15   22    2     15.78      0.00
  -12   22    2     -6.29      0.00
   -9   22    2     12.27      0.00
   -6   22    2     -6.42      0.00
   -3   22    2     11.23      0.00
    0   22    2     -4.05      0.00
    3   22    2     10.09      0.00
    6   22    2     -5.45      0.00
    9   22    2     -9.50      0.00
   12   22    2     -0.41      0.00
   15   22    2      4.82      0.00
   18   22    2     18.81      0.00
  -38   23    2      0.82      0.00
  -35   23    2    -14.67      0.00
  -32   23    2     -7.48      0.00
  -29   23    2     16.34      0.00
  -26   23    2     -6.33      0.00
  -23   23    2      9.84      0.00
  -20   23    2      4.91      0.00
  -17   23    2     12.72      0.00
  -14   23    2     11.68      0.00
  -11   23    2      1.93      0.00
   -8   23    2    -10.45      0.00
   -5   23    2      0.29      0.00
   -2   23    2      5.90      0.00
    1   23    2     -6.36      0.00
    4   23    2      0.36      0.00
    7   23    2    -10.62      0.00
   10   23    2     -8.22      0.00
   13   23    2     -2.15      0.00
   16   23    2      0.94      0.00
  -37   24    2     -5.73      0.00
  -34   24    2     -6.48      0.00
  -31   24    2     12.17      0.00
  -28   24    2     -1.72      0.00
  -25   24    2      9.72      0.00
  -22   24    2      6.58      0.00
  -19   24    2      0.97      0.00
  -16   24    2      6.01      0.00
  -13   24    2     -6.70      0.00
  -10   24    2     -5.98      0.00
   -7   24    2     -7.32      0.00
   -4   24    2      2.21      0.00
   -1   24    2     -2.74      0.00
    2   24    2      8.41      0.00
    5   24    2      2.68      0.00
    8   24    2     -0.65      0.00
   11   24    2      1.88      0.00
   14   24    2      8.68      0.00
  -39   25    2      3.65      0.00
  -36   25    2      4.44      0.00
  -33   25    2      6.65      0.00
  -30   25    2     11.62      0.00
  -27   25    2     -6.17      0.00
  -24   25    2      4.09      0.00
  -21   25    2     -2.15      0.00
  -18   25    2     -6.45      0.00
  -15   25    2      6.58      0.00
  -12   25    2    -20.86      0.00
   -9   25    2      0.50      0.00
   -6   25    2      5.53      0.00
   -3   25    2     13.88      0.00
    0   25    2     13.98      0.00
    3   25    2      7.77      0.00
    6   25    2     -1.32      0.00
    9   25    2      5.78      0.00
   12   25    2    -10.79      0.00
  -38   26    2     -1.91      0.00
  -35   26    2     -1.83      0.00
  -32   26    2     17.22      0.00
  -29   26    2     -4.16      0.00
  -26   26    2     -1.82      0.00
  -23   26    2      7.86      0.00
  -20   26    2      3.25      0.00
  -17   26    2     -9.26      0.00
  -14   26    2      3.34      0.00
  -11   26    2     -1.01      0.00
   -8   26    2    -11.05      0.00
   -5   26    2     -7.28      0.00
   -2   26    2     -7.28      0.00
    1   26    2     -2.62      0.00
    4   26    2     -2.07      0.00
    7   26    2      7.62      0.00
   10   26    2     -1.87      0.00
   13   26    2      1.22      0.00
  -37   27    2     -7.84      0.00
  -34   27    2     -8.98      0.00
  -31   27    2     11.62      0.00
  -28   27    2      8.12      0.00
  -25   27    2      3.65      0.00
  -22   27    2     -6.78      0.00
  -19   27    2     12.40      0.00
  -16   27    2     -5.34      0.00
  -13   27    2    -12.41      0.00
  -10   27    2     11.87      0.00
   -7   27    2    -13.17      0.00
   -4   27    2     -5.04      0.00
   -1   27    2      0.32      0.00
    2   27    2     -9.60      0.00
    5   27    2    -11.15      0.00
    8   27    2     -9.10      0.00
   11   27    2     -7.94      0.00
  -39   28    2     11.13      0.00
  -36   28    2     -2.01      0.00
  -33   28    2     -6.46      0.00
  -30   28    2     -0.20      0.00
  -27   28    2    -12.47      0.00
  -24   28    2      2.89      0.00
  -21   28    2     -4.34      0.00
  -18   28    2      8.52      0.00
  -15   28    2     -3.88      0.00
  -12   28    2     -0.46      0.00
   -9   28    2     -0.76      0.00
   -6   28    2      1.32      0.00
   -3   28    2     -2.97      0.00
    0   28    2     11.04      0.00
    3   28    2    -10.39      0.00
    6   28    2     15.25      0.00
    9   28    2      0.55      0.00
  -38   29    2      9.08      0.00
  -35   29    2      1.78      0.00
  -32   29    2      9.21      0.00
  -29   29    2    -10.94      0.00
  -26   29    2      3.63      0.00
  -23   29    2      5.84      0.00
  -20   29    2     -1.17      0.00
  -17   29    2     -6.10      0.00
  -14   29    2      7.32      0.00
  -11   29    2      7.21      0.00
   -8   29    2      3.13      0.00
   -5   29    2     -3.46      0.00
   -2   29    2      1.27      0.00
    1   29    2     -2.36      0.00
    4   29    2     -6.20      0.00
    7   29    2      2.38      0.00
  -37   30    2      4.42      0.00
  -34   30    2    -13.52      0.00
  -31   30    2      9.44      0.00
  -28   30    2     -1.30      0.00
  -25   30    2     -5.61      0.00
  -22   30    2    -10.57      0.00
  -19   30    2     16.38      0.00
  -16   30    2    -11.56      0.00
  -13   30    2     -2.40      0.00
  -10   30    2     -2.87      0.00
   -7   30    2     -0.08      0.00
   -4   30    2      4.22      0.00
   -1   30    2      3.98      0.00
    2   30    2      0.48      0.00
    5   30    2     11.96      0.00
    8   30    2      6.35      0.00
  -36   31    2      7.08      0.00
  -33   31    2      3.33      0.00
  -30   31    2     -0.72      0.00
  -27   31    2      0.01      0.00
  -24   31    2      5.45      0.00
  -21   31    2     -4.21      0.00
  -18   31    2    -12.66      0.00
  -15   31    2     12.34      0.00
  -12   31    2     -2.68      0.00
   -9   31    2     -9.43      0.00
   -6   31    2     -9.53      0.00
   -3   31    2      0.55      0.00
    0   31    2     -8.74      0.00
    3   31    2      9.74      0.00
    6   31    2    -11.46      0.00
  -35   32    2     -0.76      0.00
  -32   32    2     -4.56      0.00
  -29   32    2     -8.84      0.00
  -26   32    2     -0.35      0.00
  -23   32    2      2.37      0.00
  -20   32    2      7.05      0.00
  -17   32    2     -8.69      0.00
  -14   32    2     14.09      0.00
  -11   32    2     -0.03      0.00
   -8   32    2    -11.45      0.00
   -5   32    2     -6.69      0.00
   -2   32    2      0.38      0.00
    1   32    2     -9.01      0.00
    4   32    2    -11.62      0.00
  -34   33    2      7.64      0.00
  -31   33    2     12.37      0.00
  -28   33    2     -4.96      0.00
  -25   33    2      0.00      0.00
  -22   33    2     -0.55      0.00
  -19   33    2     -5.86      0.00
  -16   33    2      0.49      0.00
  -13   33    2     16.45      0.00
  -10   33    2    -15.44      0.00
   -7   33    2    -15.34      0.00
   -4   33    2      6.48      0.00
   -1   33    2     10.87      0.00
    2   33    2     -1.89      0.00
  -33   34    2      3.10      0.00
  -30   34    2    -11.15      0.00
  -27   34    2      9.18      0.00
  -24   34    2     -4.58      0.00
  -21   34    2     -4.24      0.00
  -18   34    2      3.21      0.00
  -15   34    2      1.75      0.00
  -12   34    2     -8.21      0.00
   -9   34    2    -11.47      0.00
   -6   34    2      3.29      0.00
   -3   34    2     -7.10      0.00
    0   34    2     12.99      0.00
  -32   35    2      4.88      0.00
  -29   35    2     23.26      0.00
  -26   35    2     -8.83      0.00
  -23   35    2      6.11      0.00
  -20   35    2     -7.91      0.00
  -17   35    2     -1.71      0.00
  -14   35    2     16.27      0.00
  -11   35    2     -2.80      0.00
   -8   35    2      0.82      0.00
   -5   35    2      8.68      0.00
   -2   35    2      6.10      0.00
  -31   36    2      1.93      0.00
  -28   36    2     -1.92      0.00
  -25   36    2     11.38      0.00
  -22   36    2     -2.07      0.00
  -19   36    2      6.07      0.00
  -16   36    2     -0.46      0.00
  -13   36    2     -9.62      0.00
  -10   36    2      3.46      0.00
   -7   36    2      6.64      0.00
   -4   36    2     -6.64      0.00
  -30   37    2      8.86      0.00
  -27   37    2      1.01      0.00
  -24   37    2     20.23      0.00
  -21   37    2      2.78      0.00
  -18   37    2      1.86      0.00
  -15   37    2     -3.15      0.00
  -12   37    2      2.95      0.00
   -9   37    2      9.06      0.00
   -6   37    2     -0.27      0.00
  -29   38    2    -11.92      0.00
  -26   38    2     -2.35      0.00
  -23   38    2      1.66      0.00
  -20   38    2      4.84      0.00
  -17   38    2     10.77      0.00
  -14   38    2     -2.00      0.00
  -11   38    2     -6.79      0.00
   -8   38    2      1.74      0.00
  -28   39    2      8.68      0.00
  -25   39    2     -8.51      0.00
  -22   39    2     -5.17      0.00
  -19   39    2      8.03      0.00
  -16   39    2      1.78      0.00
  -13   39    2     -8.04      0.00
  -21   40    2     -4.01      0.00
  -18   40    2    -11.18      0.00
    2    2    3    -31.52      0.00
   -3    3    3    -58.84      0.00
    0    3    3   -261.10      0.00
    3    3    3    -38.91      0.00
   -5    4    3    -11.79      0.00
   -2    4    3    -23.46      0.00
    1    4    3    -34.39      0.00
    4    4    3      8.14      0.00
   -7    5    3    -50.27      0.00
   -4    5    3    221.30      0.00
   -1    5    3    -55.43      0.00
    2    5    3     74.04      0.00
    5    5    3     -0.95      0.00
   -9    6    3     27.54      0.00
   -6    6    3    -38.26      0.00
   -3    6    3     77.40      0.00
    0    6    3     26.29      0.00
    3    6    3     -8.01      0.00
    6    6    3    -55.76      0.00
  -11    7    3    -21.91      0.00
   -8    7    3    -37.56      0.00
   -5    7    3     -6.46      0.00
   -2    7    3     77.15      0.00
    1    7    3    137.45      0.00
    4    7    3     18.12      0.00
    7    7    3    -11.32      0.00
  -13    8    3     -5.74      0.00
  -10    8    3      3.16      0.00
   -7    8    3    -55.63      0.00
   -4    8    3    -95.76      0.00
   -1    8    3     31.21      0.00
    2    8    3    -11.44      0.00
    5    8    3     -5.52      0.00
    8    8    3    -16.36      0.00
  -15    9    3    -21.90      0.00
  -12    9    3      3.99      0.00
   -9    9    3      4.85      0.00
   -6    9    3    -36.00      0.00
   -3    9    3    -67.24      0.00
    0    9    3     40.06      0.00
    3    9    3      2.91      0.00
    6    9    3     12.84      0.00
    9    9    3    -11.78      0.00
  -17   10    3    -13.54      0.00
  -14   10    3    -19.11      0.00
  -11   10    3     -5.70      0.00
   -8   10    3     36.39      0.00
   -5   10    3     28.58      0.00
   -2   10    3    -15.41      0.00
    1   10    3     12.91      0.00
    4   10    3     11.01      0.00
    7   10    3     -2.49      0.00
   10   10    3     -0.59      0.00
  -19   11    3     -3.38      0.00
  -16   11    3    -19.48      0.00
  -13   11    3     19.34      0.00
  -10   11    3     34.94      0.00
   -7   11    3     21.91      0.00
   -4   11    3     23.59      0.00
   -1   11    3     13.27      0.00
    2   11    3     42.77      0.00
    5   11    3      4.65      0.00
    8   11    3     -6.92      0.00
   11   11    3    -19.39      0.00
  -21   12    3      8.25      0.00
  -18   12    3     10.44      0.00
  -15   12    3    -13.17      0.00
  -12   12    3      6.72      0.00
   -9   12    3    -48.61      0.00
   -6   12    3     -3.14      0.00
   -3   12    3     45.91      0.00
    0   12    3     10.39      0.00
    3   12    3     12.01      0.00
    6   12    3      2.66      0.00
    9   12    3     -9.31      0.00
   12   12    3     -6.83      0.00
  -23   13    3     27.61      0.00
  -20   13    3     14.68      0.00
  -17   13    3    -16.14      0.00
  -14   13    3     14.56      0.00
  -11   13    3   -103.76      0.00
   -8   13    3     -8.41      0.00
   -5   13    3    -33.85      0.00
   -2   13    3      0.12      0.00
    1   13    3      6.41      0.00
    4   13    3      7.21      0.00
    7   13    3     -8.37      0.00
   10   13    3      1.08      0.00
   13   13    3      0.76      0.00
  -25   14    3      3.66      0.00
  -22   14    3     11.64      0.00
  -19   14    3     39.18      0.00
  -16   14    3    -17.15      0.00
  -13   14    3      6.62      0.00
  -10   14    3    -29.08      0.00
   -7   14    3     13.62      0.00
   -4   14    3      5.03      0.00
   -1   14    3    -40.36      0.00
    2   14    3      3.22      0.00
    5   14    3    -15.75      0.00
    8   14    3     19.47      0.00
   11   14    3     -5.25      0.00
   14   14    3     -0.24      0.00
  -27   15    3     -0.22      0.00
  -24   15    3      7.74      0.00
  -21   15    3      7.51      0.00
  -18   15    3     -7.03      0.00
  -15   15    3      2.47      0.00
  -12   15    3      5.83      0.00
   -9   15    3     13.13      0.00
   -6   15    3     18.99      0.00
   -3   15    3     32.06      0.00
    0   15    3     29.73      0.00
    3   15    3     -9.04      0.00
    6   15    3      1.60      0.00
    9   15    3      8.27      0.00
   12   15    3      1.43      0.00
   15   15    3     -5.40      0.00
  -29   16    3    -10.64      0.00
  -26   16    3      8.36      0.00
  -23   16    3     14.40      0.00
  -20   16    3      2.59      0.00
  -17   16    3     21.95      0.00
  -14   16    3     17.81      0.00
  -11   16    3     -0.76      0.00
   -8   16    3     20.01      0.00
   -5   16    3     24.83      0.00
   -2   16    3     13.12      0.00
    1   16    3      9.73      0.00
    4   16    3      3.02      0.00
    7   16    3      4.61      0.00
   10   16    3     -6.44      0.00
   13   16    3      7.72      0.00
   16   16    3    -12.94      0.00
  -31   17    3     -0.88      0.00
  -28   17    3      5.25      0.00
  -25   17    3    -14.48      0.00
  -22   17    3     -3.44      0.00
  -19   17    3     29.46      0.00
  -16   17    3      2.03      0.00
  -13   17    3      0.61      0.00
  -10   17    3     32.89      0.00
   -7   17    3      5.97      0.00
   -4   17    3    -16.83      0.00
   -1   17    3    -14.98      0.00
    2   17    3      5.79      0.00
    5   17    3      9.47      0.00
    8   17    3      3.86      0.00
   11   17    3     -5.39      0.00
   14   17    3    -17.36      0.00
   17   17    3     -8.24      0.00
  -33   18    3     -3.93      0.00
  -30   18    3    -14.61      0.00
  -27   18    3      2.76      0.00
  -24   18    3      2.70      0.00
  -21   18    3      1.37      0.00
  -18   18    3     13.22      0.00
  -15   18    3      4.10      0.00
  -12   18    3      1.40      0.00
   -9   18    3    -16.09      0.00
   -6   18    3    -26.37      0.00
   -3   18    3      4.65      0.00
    0   18    3     -4.74      0.00
    3   18    3      1.50      0.00
    6   18    3     -0.16      0.00
    9   18    3    -14.67      0.00
   12   18    3     -7.42      0.00
   15   18    3     -4.09      0.00
   18   18    3     11.06      0.00
  -35   19    3      9.64      0.00
  -32   19    3      2.67      0.00
  -29   19    3      7.38      0.00
  -26   19    3     -5.93      0.00
  -23   19    3     -0.31      0.00
  -20   19    3     -1.34      0.00
  -17   19    3     -5.45      0.00
  -14   19    3      1.78      0.00
  -11   19    3     20.68      0.00
   -8   19    3     -7.13      0.00
   -5   19    3    -30.35      0.00
   -2   19    3    -12.33      0.00
    1   19    3      6.65      0.00
    4   19    3     -6.48      0.00
    7   19    3      7.58      0.00
   10   19    3    -11.15      0.00
   13   19    3     11.48      0.00
   16   19    3     13.21      0.00
   19   19    3      6.55      0.00
  -37   20    3      5.76      0.00
  -34   20    3      4.48      0.00
  -31   20    3      5.54      0.00
  -28   20    3      7.30      0.00
  -25   20    3     -0.30      0.00
  -22   20    3     -2.88      0.00
  -19   20    3      0.77      0.00
  -16   20    3     -7.67      0.00
  -13   20    3     12.35      0.00
  -10   20    3      9.65      0.00
   -7   20    3      5.14      0.00
   -4   20    3    -13.47      0.00
   -1   20    3    -11.68      0.00
    2   20    3     -5.62      0.00
    5   20    3     -6.41      0.00
    8   20    3     11.15      0.00
   11   20    3      3.96      0.00
   14   20    3      2.86      0.00
   17   20    3     14.50      0.00
   20   20    3     -1.59      0.00
  -39   21    3      0.25      0.00
  -36   21    3      9.91      0.00
  -33   21    3      4.34      0.00
  -30   21    3    -10.52      0.00
  -27   21    3      1.82      0.00
  -24   21    3     -1.68      0.00
  -21   21    3     -8.00      0.00
  -18   21    3    -15.70      0.00
  -15   21    3      3.36      0.00
  -12   21    3     16.33      0.00
   -9   21    3    -26.60      0.00
   -6   21    3      1.38      0.00
   -3   21    3      5.94      0.00
    0   21    3     -0.20      0.00
    3   21    3     -1.82      0.00
    6   21    3    -15.04      0.00
    9   21    3     -3.92      0.00
   12   21    3     12.28      0.00
   15   21    3     -1.14      0.00
   18   21    3      8.20      0.00
  -38   22    3      5.74      0.00
  -35   22    3     -7.45      0.00
  -32   22    3      7.55      0.00
  -29   22    3     22.38      0.00
  -26   22    3      5.26      0.00
  -23   22    3      1.44      0.00
  -20   22    3     11.83      0.00
  -17   22    3      6.45      0.00
  -14   22    3      4.31      0.00
  -11   22    3    -16.80      0.00
   -8   22    3     -2.20      0.00
   -5   22    3      6.03      0.00
   -2   22    3     -4.18      0.00
    1   22    3      6.83      0.00
    4   22    3    -12.36      0.00
    7   22    3     -0.57      0.00
   10   22    3      6.11      0.00
   13   22    3      1.17      0.00
   16   22    3      4.06      0.00
  -40   23    3     -0.66      0.00
  -37   23    3     -0.94      0.00
  -34   23    3    -11.07      0.00
  -31   23    3      9.75      0.00
  -28   23    3      4.54      0.00
  -25   23    3    -14.90      0.00
  -22   23    3      1.44      0.00
  -19   23    3     15.37      0.00
  -16   23    3      3.11      0.00
  -13   23    3     28.37      0.00
  -10   23    3    -42.51      0.00
   -7   23    3     -6.61      0.00
   -4   23    3     -1.64      0.00
   -1   23    3      0.83      0.00
    2   23    3     -3.76      0.00
    5   23    3      2.09      0.00
    8   23    3      5.28      0.00
   11   23    3     -7.33      0.00
   14   23    3    -10.12      0.00
   17   23    3    -15.65      0.00
  -39   24    3      7.70      0.00
  -36   24    3     -3.59      0.00
  -33   24    3      7.43      0.00
  -30   24    3     -7.72      0.00
  -27   24    3     12.02      0.00
  -24   24    3     -2.08      0.00
  -21   24    3      6.19      0.00
  -18   24    3     17.45      0.00
  -15   24    3     14.98      0.00
  -12   24    3    -23.72      0.00
   -9   24    3    -20.51      0.00
   -6   24    3    -15.42      0.00
   -3   24    3    -22.19      0.00
    0   24    3      9.73      0.00
    3   24    3      6.86      0.00
    6   24    3     -4.93      0.00
    9   24    3     12.77      0.00
   12   24    3     -4.82      0.00
   15   24    3     -3.92      0.00
  -38   25    3     14.08      0.00
  -35   25    3     -2.00      0.00
  -32   25    3      4.21      0.00
  -29   25    3     12.46      0.00
  -26   25    3     -2.78      0.00
  -23   25    3     11.72      0.00
  -20   25    3      7.10      0.00
  -17   25    3      0.48      0.00
  -14   25    3     -7.33      0.00
  -11   25    3    -11.63      0.00
   -8   25    3      5.17      0.00
   -5   25    3     -5.38      0.00
   -2   25    3     13.01      0.00
    1   25    3     -3.46      0.00
    4   25    3     -3.53      0.00
    7   25    3      1.75      0.00
   10   25    3    -10.92      0.00
   13   25    3     -7.90      0.00
  -37   26    3      4.80      0.00
  -34   26    3     -3.11      0.00
  -31   26    3    -16.93      0.00
  -28   26    3      6.72      0.00
  -25   26    3      4.36      0.00
  -22   26    3      3.97      0.00
  -19   26    3    -19.68      0.00
  -16   26    3     21.15      0.00
  -13   26    3     -7.49      0.00
  -10   26    3     -3.05      0.00
   -7   26    3     -0.08      0.00
   -4   26    3     14.41      0.00
   -1   26    3     16.21      0.00
    2   26    3     -6.26      0.00
    5   26    3     -4.41      0.00
    8   26    3     -0.29      0.00
   11   26    3    -18.72      0.00
  -39   27    3     10.06      0.00
  -36   27    3      7.39      0.00
  -33   27    3    -15.66      0.00
  -30   27    3      3.50      0.00
  -27   27    3     -3.34      0.00
  -24   27    3     -4.88      0.00
  -21   27    3     -4.87      0.00
  -18   27    3     -7.34      0.00
  -15   27    3      3.27      0.00
  -12   27    3     -9.95      0.00
   -9   27    3      4.10      0.00
   -6   27    3     -7.70      0.00
   -3   27    3    -10.44      0.00
    0   27    3     10.44      0.00
    3   27    3      1.67      0.00
    6   27    3    -15.91      0.00
    9   27    3    -31.51      0.00
   12   27    3     -5.85      0.00
  -38   28    3      1.47      0.00
  -35   28    3      2.29      0.00
  -32   28    3    -11.43      0.00
  -29   28    3      4.61      0.00
  -26   28    3     -7.29      0.00
  -23   28    3     -0.20      0.00
  -20   28    3    -10.01      0.00
  -17   28    3     21.84      0.00
  -14   28    3      4.04      0.00
  -11   28    3     -1.64      0.00
   -8   28    3    -10.36      0.00
   -5   28    3      7.83      0.00
   -2   28    3      3.42      0.00
    1   28    3    -11.68      0.00
    4   28    3     -1.67      0.00
    7   28    3     -7.74      0.00
   10   28    3      2.05      0.00
  -37   29    3     -0.17      0.00
  -34   29    3     -5.41      0.00
  -31   29    3     -2.87      0.00
  -28   29    3      3.39      0.00
  -25   29    3      5.75      0.00
  -22   29    3     -3.22      0.00
  -19   29    3      9.97      0.00
  -16   29    3      9.93      0.00
  -13   29    3      0.28      0.00
  -10   29    3      2.12      0.00
   -7   29    3     -7.43      0.00
   -4   29    3     -5.00      0.00
   -1   29    3     -5.46      0.00
    2   29    3    -11.27      0.00
    5   29    3     -3.77      0.00
    8   29    3      3.97      0.00
  -36   30    3      4.86      0.00
  -33   30    3     -9.57      0.00
  -30   30    3      1.41      0.00
  -27   30    3     -8.54      0.00
  -24   30    3      3.91      0.00
  -21   30    3      8.31      0.00
  -18   30    3      4.64      0.00
  -15   30    3     -6.83      0.00
  -12   30    3     11.57      0.00
   -9   30    3     -8.87      0.00
   -6   30    3     -2.12      0.00
   -3   30    3    -13.89      0.00
    0   30    3    -10.39      0.00
    3   30    3      0.36      0.00
    6   30    3     -3.70      0.00
  -35   31    3      0.87      0.00
  -32   31    3      0.36      0.00
  -29   31    3      8.77      0.00
  -26   31    3      0.22      0.00
  -23   31    3     -6.26      0.00
  -20   31    3     -0.85      0.00
  -17   31    3     11.49      0.00
  -14   31    3      8.82      0.00
  -11   31    3     -8.70      0.00
   -8   31    3     -2.13      0.00
   -5   31    3     11.57      0.00
   -2   31    3     -6.32      0.00
    1   31    3      1.46      0.00
    4   31    3     -8.10      0.00
  -37   32    3     13.37      0.00
  -34   32    3     -0.54      0.00
  -31   32    3      0.19      0.00
  -28   32    3     -6.34      0.00
  -25   32    3      3.05      0.00
  -22   32    3     -2.01      0.00
  -19   32    3     -6.79      0.00
  -16   32    3    -12.61      0.00
  -13   32    3      8.05      0.00
  -10   32    3     -6.80      0.00
   -7   32    3      7.71      0.00
   -4   32    3      9.63      0.00
   -1   32    3      3.41      0.00
    2   32    3      8.66      0.00
    5   32    3      1.04      0.00
  -36   33    3     -1.93      0.00
  -33   33    3      7.67      0.00
  -30   33    3     10.29      0.00
  -27   33    3      1.80      0.00
  -24   33    3      5.15      0.00
  -21   33    3    -10.76      0.00
  -18   33    3     -4.33      0.00
  -15   33    3     -7.97      0.00
  -12   33    3      1.24      0.00
   -9   33    3      1.73      0.00
   -6   33    3      3.56      0.00
   -3   33    3     -2.74      0.00
    0   33    3     -1.21      0.00
    3   33    3      3.01      0.00
  -35   34    3     -5.27      0.00
  -32   34    3     -1.26      0.00
  -29   34    3      3.67      0.00
  -26   34    3     -2.14      0.00
  -23   34    3      7.30      0.00
  -20   34    3     -4.20      0.00
  -17   34    3     -4.66      0.00
  -14   34    3     -7.96      0.00
  -11   34    3     -3.61      0.00
   -8   34    3      4.44      0.00
   -5   34    3      0.22      0.00
   -2   34    3      4.98      0.00
    1   34    3     -5.99      0.00
  -34   35    3    -11.38      0.00
  -31   35    3      4.04      0.00
  -28   35    3    -20.40      0.00
  -25   35    3     17.75      0.00
  -22   35    3      4.58      0.00
  -19   35    3     -8.22      0.00
  -16   35    3     -1.39      0.00
  -13   35    3      3.29      0.00
  -10   35    3     12.33      0.00
   -7   35    3     -5.25      0.00
   -4   35    3    -11.96      0.00
   -1   35    3     -2.27      0.00
  -33   36    3     -6.51      0.00
  -30   36    3     -5.66      0.00
  -27   36    3     -5.07      0.00
  -24   36    3     -9.76      0.00
  -21   36    3      0.95      0.00
  -18   36    3      5.95      0.00
  -15   36    3     -1.19      0.00
  -12   36    3     -0.56      0.00
   -9   36    3     -3.52      0.00
   -6   36    3      3.22      0.00
   -3   36    3     -5.73      0.00
  -32   37    3     -4.30      0.00
  -29   37    3     -1.74      0.00
  -26   37    3      7.08      0.00
  -23   37    3     16.23      0.00
  -20   37    3    -12.59      0.00
  -17   37    3      4.47      0.00
  -14   37    3     14.78      0.00
  -11   37    3     -1.78      0.00
   -8   37    3      0.53      0.00
   -5   37    3    -12.67      0.00
  -28   38    3     12.07      0.00
  -25   38    3     -2.31      0.00
  -22   38    3      2.06      0.00
  -19   38    3     -2.30      0.00
  -16   38    3     -8.92      0.00
  -13   38    3     -2.01      0.00
  -10   38    3      0.10      0.00
  -27   39    3     11.12      0.00
  -24   39    3      2.81      0.00
  -21   39    3      3.96      0.00
  -18   39    3     -0.05      0.00
  -15   39    3      2.84      0.00
  -12   39    3    -15.98      0.00
  -23   40    3     -5.22      0.00
  -20   40    3      5.12      0.00
  -17   40    3      1.82      0.00
   -3    2    4    187.05      0.00
   -5    3    4   -222.50      0.00
   -2    3    4   -147.68      0.00
    1    3    4     79.71      0.00
   -7    4    4     32.34      0.00
   -4    4    4     58.52      0.00
   -1    4    4    264.30      0.00
    2    4    4     44.97      0.00
   -9    5    4     32.61      0.00
   -6    5    4    129.84      0.00
   -3    5    4    -21.52      0.00
    0    5    4    150.22      0.00
    3    5    4     39.87      0.00
  -11    6    4     15.00      0.00
   -8    6    4     16.34      0.00
   -5    6    4   -203.60      0.00
   -2    6    4    -49.92      0.00
    1    6    4    -24.46      0.00
    4    6    4    -69.13      0.00
  -13    7    4    -16.59      0.00
  -10    7    4    -27.35      0.00
   -7    7    4     71.93      0.00
   -4    7    4    -96.06      0.00
   -1    7    4    -10.53      0.00
    2    7    4    -26.52      0.00
    5    7    4     44.19      0.00
  -15    8    4     -8.67      0.00
  -12    8    4      1.71      0.00
   -9    8    4    -15.88      0.00
   -6    8    4    -16.47      0.00
   -3    8    4     72.79      0.00
    0    8    4     18.72      0.00
    3    8    4      5.08      0.00
    6    8    4    -80.53      0.00
  -17    9    4     12.47      0.00
  -14    9    4    -26.21      0.00
  -11    9    4    -23.27      0.00
   -8    9    4     46.77      0.00
   -5    9    4     -1.74      0.00
   -2    9    4     31.76      0.00
    1    9    4     -2.80      0.00
    4    9    4    -13.27      0.00
    7    9    4    -28.77      0.00
  -19   10    4     -0.63      0.00
  -16   10    4     -1.21      0.00
  -13   10    4    -10.62      0.00
  -10   10    4    -64.50      0.00
   -7   10    4    112.26      0.00
   -4   10    4    -19.33      0.00
   -1   10    4     -1.87      0.00
    2   10    4     26.11      0.00
    5   10    4    -29.08      0.00
    8   10    4    -15.70      0.00
  -21   11    4    -12.03      0.00
  -18   11    4     10.90      0.00
  -15   11    4    -32.08      0.00
  -12   11    4     30.37      0.00
   -9   11    4      4.80      0.00
   -6   11    4    -27.20      0.00
   -3   11    4    -69.41      0.00
    0   11    4      7.83      0.00
    3   11    4    -28.14      0.00
    6   11    4     -6.74      0.00
    9   11    4     20.05      0.00
  -23   12    4      2.82      0.00
  -20   12    4     -3.50      0.00
  -17   12    4      4.37      0.00
  -14   12    4     18.86      0.00
  -11   12    4    -47.57      0.00
   -8   12    4     -6.31      0.00
   -5   12    4     61.96      0.00
   -2   12    4     -0.98      0.00
    1   12    4    -14.50      0.00
    4   12    4      9.56      0.00
    7   12    4    -11.19      0.00
   10   12    4    -14.11      0.00
  -25   13    4     -4.01      0.00
  -22   13    4      0.18      0.00
  -19   13    4     -4.18      0.00
  -16   13    4     13.43      0.00
  -13   13    4      5.34      0.00
  -10   13    4    -19.04      0.00
   -7   13    4     58.02      0.00
   -4   13    4     36.63      0.00
   -1   13    4     56.05      0.00
    2   13    4     26.26      0.00
    5   13    4     -3.71      0.00
    8   13    4      6.02      0.00
   11   13    4     -1.85      0.00
  -27   14    4     13.13      0.00
  -24   14    4      2.93      0.00
  -21   14    4     -4.59      0.00
  -18   14    4    -10.83      0.00
  -15   14    4    -13.93      0.00
  -12   14    4     18.06      0.00
   -9   14    4      6.15      0.00
   -6   14    4     -6.02      0.00
   -3   14    4     -9.98      0.00
    0   14    4     15.03      0.00
    3   14    4     -3.63      0.00
    6   14    4     -0.20      0.00
    9   14    4    -12.43      0.00
   12   14    4     -1.58      0.00
  -29   15    4     14.46      0.00
  -26   15    4      5.58      0.00
  -23   15    4     11.28      0.00
  -20   15    4    -37.98      0.00
  -17   15    4     -4.71      0.00
  -14   15    4    -11.59      0.00
  -11   15    4     -8.61      0.00
   -8   15    4     -6.66      0.00
   -5   15    4    -37.58      0.00
   -2   15    4     24.49      0.00
    1   15    4     10.37      0.00
    4   15    4     -4.98      0.00
    7   15    4     -9.21      0.00
   10   15    4     -1.46      0.00
   13   15    4     -4.24      0.00
  -31   16    4      8.03      0.00
  -28   16    4     -6.74      0.00
  -25   16    4    -11.36      0.00
  -22   16    4     16.60      0.00
  -19   16    4     -7.57      0.00
  -16   16    4    -19.39      0.00
  -13   16    4      7.77      0.00
  -10   16    4     10.37      0.00
   -7   16    4    -15.84      0.00
   -4   16    4     -9.89      0.00
   -1   16    4     21.69      0.00
    2   16    4     -8.80      0.00
    5   16    4    -17.30      0.00
    8   16    4      9.35      0.00
   11   16    4    -15.41      0.00
   14   16    4     -2.79      0.00
  -33   17    4      8.26      0.00
  -30   17    4    -15.49      0.00
  -27   17    4    -10.36      0.00
  -24   17    4     -8.17      0.00
  -21   17    4      3.45      0.00
  -18   17    4     11.14      0.00
  -15   17    4      5.23      0.00
  -12   17    4     27.18      0.00
   -9   17    4     25.91      0.00
   -6   17    4      8.06      0.00
   -3   17    4    -30.12      0.00
    0   17    4     -4.08      0.00
    3   17    4     16.07      0.00
    6   17    4     -7.20      0.00
    9   17    4      3.86      0.00
   12   17    4    -11.03      0.00
   15   17    4     10.64      0.00
  -35   18    4      1.18      0.00
  -32   18    4     -6.94      0.00
  -29   18    4    -12.39      0.00
  -26   18    4     -3.86      0.00
  -23   18    4     21.67      0.00
  -20   18    4      4.35      0.00
  -17   18    4     -1.72      0.00
  -14   18    4    -18.35      0.00
  -11   18    4     20.05      0.00
   -8   18    4     -9.71      0.00
   -5   18    4     -2.15      0.00
   -2   18    4      5.92      0.00
    1   18    4      2.67      0.00
    4   18    4      2.87      0.00
    7   18    4      9.34      0.00
   10   18    4      2.24      0.00
   13   18    4      1.30      0.00
   16   18    4      0.10      0.00
  -37   19    4     -0.47      0.00
  -34   19    4     -4.26      0.00
  -31   19    4     -1.72      0.00
  -28   19    4    -11.99      0.00
  -25   19    4     -3.42      0.00
  -22   19    4    -20.54      0.00
  -19   19    4     -6.18      0.00
  -16   19    4     -5.38      0.00
  -13   19    4    -10.47      0.00
  -10   19    4     20.31      0.00
   -7   19    4     -2.18      0.00
   -4   19    4      3.95      0.00
   -1   19    4    -16.02      0.00
    2   19    4      0.86      0.00
    5   19    4      2.91      0.00
    8   19    4     19.36      0.00
   11   19    4     -0.92      0.00
   14   19    4      1.82      0.00
   17   19    4     -0.11      0.00
  -39   20    4     -0.64      0.00
  -36   20    4     -0.11      0.00
  -33   20    4      5.58      0.00
  -30   20    4     11.44      0.00
  -27   20    4      6.95      0.00
  -24   20    4    -18.26      0.00
  -21   20    4    -11.48      0.00
  -18   20    4     15.20      0.00
  -15   20    4     -2.20      0.00
  -12   20    4     -9.50      0.00
   -9   20    4     -2.65      0.00
   -6   20    4      7.82      0.00
   -3   20    4      2.56      0.00
    0   20    4      5.68      0.00
    3   20    4     -8.21      0.00
    6   20    4      5.11      0.00
    9   20    4     -4.93      0.00
   12   20    4     -5.60      0.00
   15   20    4      9.29      0.00
   18   20    4      0.12      0.00
  -38   21    4      2.29      0.00
  -35   21    4     -5.53      0.00
  -32   21    4      2.59      0.00
  -29   21    4     -5.83      0.00
  -26   21    4      9.41      0.00
  -23   21    4     -2.54      0.00
  -20   21    4     -7.33      0.00
  -17   21    4      2.63      0.00
  -14   21    4    -11.83      0.00
  -11   21    4     15.79      0.00
   -8   21    4    -11.46      0.00
   -5   21    4      1.07      0.00
   -2   21    4      2.66      0.00
    1   21    4      5.52      0.00
    4   21    4    -18.69      0.00
    7   21    4      4.36      0.00
   10   21    4    -10.13      0.00
   13   21    4     -1.81      0.00
   16   21    4     -4.42      0.00
   19   21    4      4.24      0.00
  -40   22    4      2.35      0.00
  -37   22    4     -9.42      0.00
  -34   22    4     -6.19      0.00
  -31   22    4      8.84      0.00
  -28   22    4     15.83      0.00
  -25   22    4      4.56      0.00
  -22   22    4      4.36      0.00
  -19   22    4      4.04      0.00
  -16   22    4      1.58      0.00
  -13   22    4     -9.98      0.00
  -10   22    4      4.62      0.00
   -7   22    4     -6.66      0.00
   -4   22    4     -2.20      0.00
   -1   22    4     -3.41      0.00
    2   22    4     -6.31      0.00
    5   22    4     10.78      0.00
    8   22    4     -8.75      0.00
   11   22    4    -14.80      0.00
   14   22    4     -0.20      0.00
   17   22    4      6.50      0.00
  -39   23    4     15.30      0.00
  -36   23    4      2.47      0.00
  -33   23    4     16.99      0.00
  -30   23    4     -5.34      0.00
  -27   23    4      4.86      0.00
  -24   23    4    -11.08      0.00
  -21   23    4     -3.98      0.00
  -18   23    4     -4.95      0.00
  -15   23    4     -6.58      0.00
  -12   23    4     -4.86      0.00
   -9   23    4    -13.17      0.00
   -6   23    4      4.27      0.00
   -3   23    4     -3.89      0.00
    0   23    4     -3.29      0.00
    3   23    4      1.06      0.00
    6   23    4     -5.16      0.00
    9   23    4      3.16      0.00
   12   23    4     -9.02      0.00
   15   23    4     -3.52      0.00
  -38   24    4     -3.61      0.00
  -35   24    4      1.05      0.00
  -32   24    4     14.81      0.00
  -29   24    4     -5.33      0.00
  -26   24    4     -5.68      0.00
  -23   24    4      0.48      0.00
  -20   24    4    -12.78      0.00
  -17   24    4     18.59      0.00
  -14   24    4      3.44      0.00
  -11   24    4     -2.07      0.00
   -8   24    4      0.84      0.00
   -5   24    4    -16.78      0.00
   -2   24    4      8.36      0.00
    1   24    4     -9.63      0.00
    4   24    4      3.30      0.00
    7   24    4     -5.48      0.00
   10   24    4     -1.16      0.00
   13   24    4      6.70      0.00
  -37   25    4      2.51      0.00
  -34   25    4    -11.43      0.00
  -31   25    4      2.81      0.00
  -28   25    4      8.02      0.00
  -25   25    4     -1.92      0.00
  -22   25    4      9.16      0.00
  -19   25    4     -9.05      0.00
  -16   25    4      0.79      0.00
  -13   25    4      1.55      0.00
  -10   25    4    -18.40      0.00
   -7   25    4     -8.97      0.00
   -4   25    4     10.39      0.00
   -1   25    4     -6.29      0.00
    2   25    4      0.90      0.00
    5   25    4      1.35      0.00
    8   25    4     16.15      0.00
   11   25    4     -9.47      0.00
   14   25    4     12.89      0.00
  -39   26    4      2.22      0.00
  -36   26    4    -14.73      0.00
  -33   26    4      2.41      0.00
  -30   26    4     -2.72      0.00
  -27   26    4      0.09      0.00
  -24   26    4     -6.90      0.00
  -21   26    4     22.61      0.00
  -18   26    4     -0.73      0.00
  -15   26    4    -10.72      0.00
  -12   26    4     -4.51      0.00
   -9   26    4     -6.09      0.00
   -6   26    4    -20.81      0.00
   -3   26    4      6.47      0.00
    0   26    4     -7.08      0.00
    3   26    4      2.61      0.00
    6   26    4      5.52      0.00
    9   26    4      3.55      0.00
   12   26    4      3.16      0.00
  -38   27    4     -0.77      0.00
  -35   27    4      8.84      0.00
  -32   27    4      9.75      0.00
  -29   27    4     -4.05      0.00
  -26   27    4      0.03      0.00
  -23   27    4    -12.56      0.00
  -20   27    4      3.98      0.00
  -17   27    4      6.19      0.00
  -14   27    4     -3.65      0.00
  -11   27    4    -13.70      0.00
   -8   27    4     -6.81      0.00
   -5   27    4     -1.96      0.00
   -2   27    4     -9.38      0.00
    1   27    4     10.54      0.00
    4   27    4    -16.50      0.00
    7   27    4     -0.32      0.00
   10   27    4     -1.97      0.00
  -37   28    4     -0.33      0.00
  -34   28    4      4.84      0.00
  -31   28    4     22.25      0.00
  -28   28    4     -3.27      0.00
  -25   28    4      0.96      0.00
  -22   28    4     18.49      0.00
  -19   28    4     -0.80      0.00
  -16   28    4      0.52      0.00
  -13   28    4      3.42      0.00
  -10   28    4     -1.00      0.00
   -7   28    4     -4.45      0.00
   -4   28    4      5.10      0.00
   -1   28    4      2.88      0.00
    2   28    4     -5.96      0.00
    5   28    4     -5.70      0.00
    8   28    4      4.52      0.00
  -36   29    4     -7.14      0.00
  -33   29    4     12.84      0.00
  -30   29    4     10.02      0.00
  -27   29    4     -1.24      0.00
  -24   29    4     -2.88      0.00
  -21   29    4      0.56      0.00
  -18   29    4    -11.20      0.00
  -15   29    4     16.14      0.00
  -12   29    4     17.22      0.00
   -9   29    4     -2.44      0.00
   -6   29    4    -11.51      0.00
   -3   29    4      4.10      0.00
    0   29    4     -3.82      0.00
    3   29    4    -13.66      0.00
    6   29    4     -1.32      0.00
    9   29    4      7.93      0.00
  -38   30    4      4.97      0.00
  -35   30    4      3.48      0.00
  -32   30    4     -4.99      0.00
  -29   30    4     15.41      0.00
  -26   30    4     10.43      0.00
  -23   30    4     -3.24      0.00
  -20   30    4     -0.05      0.00
  -17   30    4     -1.88      0.00
  -14   30    4     -6.64      0.00
  -11   30    4     -7.09      0.00
   -8   30    4      9.40      0.00
   -5   30    4     -1.57      0.00
   -2   30    4      9.02      0.00
    1   30    4     -3.10      0.00
    4   30    4      6.14      0.00
    7   30    4    -14.83      0.00
  -37   31    4     -5.08      0.00
  -34   31    4     10.18      0.00
  -31   31    4     11.27      0.00
  -28   31    4     -0.76      0.00
  -25   31    4      1.36      0.00
  -22   31    4      2.33      0.00
  -19   31    4     -2.99      0.00
  -16   31    4     13.43      0.00
  -13   31    4      4.74      0.00
  -10   31    4      0.92      0.00
   -7   31    4    -33.89      0.00
   -4   31    4     -1.14      0.00
   -1   31    4     -1.31      0.00
    2   31    4    -15.38      0.00
    5   31    4     -3.78      0.00
  -36   32    4      8.78      0.00
  -33   32    4    -11.66      0.00
  -30   32    4      0.21      0.00
  -27   32    4    -15.47      0.00
  -24   32    4     -5.43      0.00
  -21   32    4      4.39      0.00
  -18   32    4     -1.57      0.00
  -15   32    4     -1.72      0.00
  -12   32    4     -9.73      0.00
   -9   32    4    -13.29      0.00
   -6   32    4     -4.28      0.00
   -3   32    4      6.15      0.00
    0   32    4    -25.43      0.00
    3   32    4      8.71      0.00
  -35   33    4     -2.63      0.00
  -32   33    4    -12.11      0.00
  -29   33    4      3.64      0.00
  -26   33    4     -8.93      0.00
  -23   33    4      5.41      0.00
  -20   33    4     -5.21      0.00
  -17   33    4      1.20      0.00
  -14   33    4      3.64      0.00
  -11   33    4     -9.51      0.00
   -8   33    4    -15.41      0.00
   -5   33    4      1.48      0.00
   -2   33    4     -2.41      0.00
    1   33    4     -2.79      0.00
  -34   34    4     -3.60      0.00
  -31   34    4     -4.49      0.00
  -28   34    4     -1.46      0.00
  -25   34    4      9.23      0.00
  -22   34    4     -6.81      0.00
  -19   34    4     -3.88      0.00
  -16   34    4     19.93      0.00
  -13   34    4     12.57      0.00
  -10   34    4    -12.73      0.00
   -7   34    4      3.00      0.00
   -4   34    4      8.29      0.00
   -1   34    4      4.29      0.00
  -33   35    4      3.60      0.00
  -30   35    4      3.22      0.00
  -27   35    4     12.12      0.00
  -24   35    4     -5.43      0.00
  -21   35    4     -5.91      0.00
  -18   35    4      2.49      0.00
  -15   35    4      2.28      0.00
  -12   35    4     10.56      0.00
   -9   35    4     -2.65      0.00
   -6   35    4     10.49      0.00
   -3   35    4      4.37      0.00
  -32   36    4      2.83      0.00
  -29   36    4      4.54      0.00
  -26   36    4      5.71      0.00
  -23   36    4      6.54      0.00
  -20   36    4     -6.92      0.00
  -17   36    4      7.48      0.00
  -14   36    4      8.15      0.00
  -11   36    4     -3.98      0.00
   -8   36    4     -1.54      0.00
   -5   36    4     -6.86      0.00
  -31   37    4      2.47      0.00
  -28   37    4     -2.20      0.00
  -25   37    4     26.33      0.00
  -22   37    4      3.53      0.00
  -19   37    4     11.20      0.00
  -16   37    4      9.00      0.00
  -13   37    4     -9.99      0.00
  -10   37    4     -2.65      0.00
   -7   37    4      1.95      0.00
  -30   38    4     -0.17      0.00
  -27   38    4     -1.03      0.00
  -24   38    4      3.86      0.00
  -21   38    4      0.18      0.00
  -18   38    4     -1.67      0.00
  -15   38    4      0.65      0.00
  -12   38    4     -3.74      0.00
   -9   38    4      0.49      0.00
  -26   39    4      7.14      0.00
  -23   39    4    -10.36      0.00
  -20   39    4    -11.79      0.00
  -17   39    4      0.34      0.00
  -14   39    4     -4.08      0.00
  -22   40    4     13.69      0.00
  -19   40    4     -2.27      0.00
   -2    2    5   -448.33      0.00
    1    2    5    157.56      0.00
   -4    3    5   -141.30      0.00
   -1    3    5   -343.20      0.00
    2    3    5    -37.09      0.00
   -6    4    5    -66.38      0.00
   -3    4    5    -34.11      0.00
    0    4    5    299.62      0.00
    3    4    5     40.07      0.00
   -8    5    5     35.08      0.00
   -5    5    5     28.56      0.00
   -2    5    5     10.82      0.00
    1    5    5    -31.33      0.00
    4    5    5     12.36      0.00
  -10    6    5    -92.07      0.00
   -7    6    5      7.43      0.00
   -4    6    5    -18.22      0.00
   -1    6    5    -26.33      0.00
    2    6    5    -16.44      0.00
    5    6    5    -36.44      0.00
  -12    7    5     44.22      0.00
   -9    7    5     52.52      0.00
   -6    7    5    -83.73      0.00
   -3    7    5     58.46      0.00
    0    7    5    -74.97      0.00
    3    7    5     32.67      0.00
    6    7    5    -25.39      0.00
  -14    8    5     30.34      0.00
  -11    8    5    -36.17      0.00
   -8    8    5    -24.37      0.00
   -5    8    5     92.73      0.00
   -2    8    5   -130.86      0.00
    1    8    5     34.89      0.00
    4    8    5      5.70      0.00
    7    8    5     38.32      0.00
  -16    9    5    -16.77      0.00
  -13    9    5    -47.86      0.00
  -10    9    5     68.48      0.00
   -7    9    5    -94.20      0.00
   -4    9    5      9.99      0.00
   -1    9    5    -44.64      0.00
    2    9    5     28.97      0.00
    5    9    5     74.79      0.00
    8    9    5     -4.33      0.00
  -18   10    5    -21.79      0.00
  -15   10    5     -3.63      0.00
  -12   10    5     -4.33      0.00
   -9   10    5     10.95      0.00
   -6   10    5     -6.08      0.00
   -3   10    5     11.25      0.00
    0   10    5     40.72      0.00
    3   10    5     62.70      0.00
    6   10    5     36.46      0.00
    9   10    5    -17.05      0.00
  -20   11    5      7.66      0.00
  -17   11    5    -11.77      0.00
  -14   11    5      6.87      0.00
  -11   11    5      9.02      0.00
   -8   11    5    -55.37      0.00
   -5   11    5     39.20      0.00
   -2   11    5      5.92      0.00
    1   11    5     -2.63      0.00
    4   11    5      4.62      0.00
    7   11    5     10.28      0.00
   10   11    5     -6.03      0.00
  -22   12    5    -11.40      0.00
  -19   12    5     34.28      0.00
  -16   12    5      5.11      0.00
  -13   12    5     -0.60      0.00
  -10   12    5    -50.86      0.00
   -7   12    5     -7.90      0.00
   -4   12    5     17.72      0.00
   -1   12    5      3.41      0.00
    2   12    5    -10.41      0.00
    5   12    5    -19.87      0.00
    8   12    5     -9.60      0.00
   11   12    5     21.52      0.00
  -24   13    5     15.10      0.00
  -21   13    5     -6.45      0.00
  -18   13    5      8.41      0.00
  -15   13    5     29.20      0.00
  -12   13    5      5.31      0.00
   -9   13    5     72.58      0.00
   -6   13    5     97.90      0.00
   -3   13    5     -7.74      0.00
    0   13    5     11.03      0.00
    3   13    5     10.85      0.00
    6   13    5     10.73      0.00
    9   13    5     -3.84      0.00
   12   13    5     23.27      0.00
  -26   14    5      0.82      0.00
  -23   14    5      0.03      0.00
  -20   14    5     12.78      0.00
  -17   14    5     -5.44      0.00
  -14   14    5    -19.74      0.00
  -11   14    5     11.39      0.00
   -8   14    5     65.32      0.00
   -5   14    5     59.03      0.00
   -2   14    5     18.32      0.00
    1   14    5     -7.41      0.00
    4   14    5      1.79      0.00
    7   14    5     -7.09      0.00
   10   14    5     39.10      0.00
   13   14    5     -6.46      0.00
  -28   15    5     -7.01      0.00
  -25   15    5      2.75      0.00
  -22   15    5      0.15      0.00
  -19   15    5      9.87      0.00
  -16   15    5    -18.54      0.00
  -13   15    5     11.89      0.00
  -10   15    5     -2.04      0.00
   -7   15    5     39.89      0.00
   -4   15    5     47.46      0.00
   -1   15    5    -21.09      0.00
    2   15    5    -14.19      0.00
    5   15    5      4.15      0.00
    8   15    5     -7.45      0.00
   11   15    5     23.54      0.00
   14   15    5     -0.35      0.00
  -30   16    5    -10.74      0.00
  -27   16    5    -18.60      0.00
  -24   16    5     13.37      0.00
  -21   16    5      9.85      0.00
  -18   16    5     -3.67      0.00
  -15   16    5     -0.78      0.00
  -12   16    5     -3.64      0.00
   -9   16    5     30.12      0.00
   -6   16    5      9.97      0.00
   -3   16    5      0.23      0.00
    0   16    5     -0.51      0.00
    3   16    5     -6.45      0.00
    6   16    5     -5.08      0.00
    9   16    5    -15.51      0.00
   12   16    5      1.08      0.00
   15   16    5    -12.37      0.00
  -32   17    5    -44.97      0.00
  -29   17    5    -11.70      0.00
  -26   17    5     -2.94      0.00
  -23   17    5    -14.45      0.00
  -20   17    5     26.17      0.00
  -17   17    5     -3.14      0.00
  -14   17    5     19.84      0.00
  -11   17    5      0.97      0.00
   -8   17    5     -5.27      0.00
   -5   17    5      6.18      0.00
   -2   17    5     -2.67      0.00
    1   17    5    -11.87      0.00
    4   17    5     -3.57      0.00
    7   17    5     -8.09      0.00
   10   17    5     -0.64      0.00
   13   17    5      5.17      0.00
   16   17    5      4.88      0.00
  -34   18    5    -17.88      0.00
  -31   18    5    -15.32      0.00
  -28   18    5     -0.64      0.00
  -25   18    5     23.25      0.00
  -22   18    5      0.44      0.00
  -19   18    5    -14.25      0.00
  -16   18    5     -0.54      0.00
  -13   18    5     12.52      0.00
  -10   18    5      8.93      0.00
   -7   18    5     -6.80      0.00
   -4   18    5    -12.74      0.00
   -1   18    5      7.63      0.00
    2   18    5      0.88      0.00
    5   18    5    -15.62      0.00
    8   18    5    -17.13      0.00
   11   18    5      0.33      0.00
   14   18    5     11.02      0.00
   17   18    5      9.33      0.00
  -36   19    5     11.98      0.00
  -33   19    5     -9.58      0.00
  -30   19    5      1.80      0.00
  -27   19    5      1.67      0.00
  -24   19    5      4.12      0.00
  -21   19    5      6.04      0.00
  -18   19    5     -9.12      0.00
  -15   19    5      1.00      0.00
  -12   19    5     -0.59      0.00
   -9   19    5     -9.18      0.00
   -6   19    5     -7.26      0.00
   -3   19    5     13.14      0.00
    0   19    5      1.76      0.00
    3   19    5      1.99      0.00
    6   19    5    -12.12      0.00
    9   19    5    -19.08      0.00
   12   19    5      6.16      0.00
   15   19    5     14.42      0.00
   18   19    5     -2.91      0.00
  -38   20    5     -5.18      0.00
  -35   20    5     -5.83      0.00
  -32   20    5     -9.25      0.00
  -29   20    5     20.80      0.00
  -26   20    5      6.12      0.00
  -23   20    5     -4.55      0.00
  -20   20    5     11.75      0.00
  -17   20    5      2.53      0.00
  -14   20    5     -4.20      0.00
  -11   20    5    -17.00      0.00
   -8   20    5     15.40      0.00
   -5   20    5     -4.48      0.00
   -2   20    5    -17.07      0.00
    1   20    5      3.75      0.00
    4   20    5     -1.25      0.00
    7   20    5    -10.10      0.00
   10   20    5     -9.98      0.00
   13   20    5     11.76      0.00
   16   20    5     -2.64      0.00
   19   20    5     -0.33      0.00
  -40   21    5     -2.00      0.00
  -37   21    5     15.93      0.00
  -34   21    5     -4.02      0.00
  -31   21    5     -5.85      0.00
  -28   21    5     -0.12      0.00
  -25   21    5      4.99      0.00
  -22   21    5    -12.29      0.00
  -19   21    5      5.54      0.00
  -16   21    5      2.80      0.00
  -13   21    5     -9.02      0.00
  -10   21    5      6.79      0.00
   -7   21    5    -10.53      0.00
   -4   21    5      6.83      0.00
   -1   21    5      0.02      0.00
    2   21    5      0.58      0.00
    5   21    5     -8.15      0.00
    8   21    5      3.88      0.00
   11   21    5     16.93      0.00
   14   21    5     -3.65      0.00
   17   21    5     -6.65      0.00
  -39   22    5     11.13      0.00
  -36   22    5      2.95      0.00
  -33   22    5      0.01      0.00
  -30   22    5     25.52      0.00
  -27   22    5     -9.35      0.00
  -24   22    5     -1.44      0.00
  -21   22    5      2.28      0.00
  -18   22    5      0.20      0.00
  -15   22    5     17.50      0.00
  -12   22    5      5.39      0.00
   -9   22    5    -30.31      0.00
   -6   22    5     -1.51      0.00
   -3   22    5     -9.22      0.00
    0   22    5      0.83      0.00
    3   22    5      8.81      0.00
    6   22    5      9.82      0.00
    9   22    5     -2.96      0.00
   12   22    5     -0.69      0.00
   15   22    5      1.47      0.00
   18   22    5     -5.16      0.00
  -38   23    5      9.84      0.00
  -35   23    5      5.02      0.00
  -32   23    5     20.86      0.00
  -29   23    5     24.65      0.00
  -26   23    5     -4.52      0.00
  -23   23    5     -3.78      0.00
  -20   23    5      8.93      0.00
  -17   23    5      3.17      0.00
  -14   23    5     -6.17      0.00
  -11   23    5    -20.88      0.00
   -8   23    5     -5.30      0.00
   -5   23    5     -3.31      0.00
   -2   23    5     12.29      0.00
    1   23    5      7.16      0.00
    4   23    5      3.76      0.00
    7   23    5      2.29      0.00
   10   23    5     10.68      0.00
   13   23    5     -6.10      0.00
   16   23    5     -2.53      0.00
  -37   24    5      4.02      0.00
  -34   24    5      8.64      0.00
  -31   24    5      8.50      0.00
  -28   24    5     -9.24      0.00
  -25   24    5     11.85      0.00
  -22   24    5     -1.07      0.00
  -19   24    5     30.04      0.00
  -16   24    5     -0.35      0.00
  -13   24    5     10.48      0.00
  -10   24    5    -16.59      0.00
   -7   24    5     -5.87      0.00
   -4   24    5     11.03      0.00
   -1   24    5      3.73      0.00
    2   24    5     12.33      0.00
    5   24    5    -11.09      0.00
    8   24    5    -14.40      0.00
   11   24    5     -8.33      0.00
   14   24    5     -7.61      0.00
  -39   25    5     16.65      0.00
  -36   25    5    -11.44      0.00
  -33   25    5      9.25      0.00
  -30   25    5      5.68      0.00
  -27   25    5     -3.32      0.00
  -24   25    5     -9.02      0.00
  -21   25    5      2.00      0.00
  -18   25    5     12.27      0.00
  -15   25    5     -5.28      0.00
  -12   25    5      4.95      0.00
   -9   25    5    -16.35      0.00
   -6   25    5     -7.52      0.00
   -3   25    5     -3.85      0.00
    0   25    5    -10.88      0.00
    3   25    5     -0.78      0.00
    6   25    5     -2.00      0.00
    9   25    5     -9.57      0.00
   12   25    5    -11.68      0.00
  -38   26    5      5.33      0.00
  -35   26    5     -4.88      0.00
  -32   26    5     -4.01      0.00
  -29   26    5    -13.04      0.00
  -26   26    5     -0.39      0.00
  -23   26    5    -14.94      0.00
  -20   26    5     17.13      0.00
  -17   26    5     -5.01      0.00
  -14   26    5      6.02      0.00
  -11   26    5     -4.53      0.00
   -8   26    5    -27.26      0.00
   -5   26    5     -6.50      0.00
   -2   26    5     21.29      0.00
    1   26    5      7.09      0.00
    4   26    5      3.58      0.00
    7   26    5      2.06      0.00
   10   26    5     -3.98      0.00
   13   26    5     -6.90      0.00
  -37   27    5     -1.87      0.00
  -34   27    5     -6.07      0.00
  -31   27    5      0.48      0.00
  -28   27    5    -13.87      0.00
  -25   27    5     -4.97      0.00
  -22   27    5      8.60      0.00
  -19   27    5     -7.71      0.00
  -16   27    5     -6.04      0.00
  -13   27    5     10.07      0.00
  -10   27    5    -14.60      0.00
   -7   27    5     -7.86      0.00
   -4   27    5    -36.60      0.00
   -1   27    5      9.72      0.00
    2   27    5      7.99      0.00
    5   27    5     -0.42      0.00
    8   27    5    -13.98      0.00
   11   27    5      2.63      0.00
  -36   28    5    -10.71      0.00
  -33   28    5    -10.72      0.00
  -30   28    5     -8.28      0.00
  -27   28    5      9.98      0.00
  -24   28    5      4.29      0.00
  -21   28    5     31.75      0.00
  -18   28    5     -7.81      0.00
  -15   28    5      6.14      0.00
  -12   28    5     -5.57      0.00
   -9   28    5    -12.47      0.00
   -6   28    5    -15.19      0.00
   -3   28    5      4.19      0.00
    0   28    5    -13.35      0.00
    3   28    5    -15.52      0.00
    6   28    5    -12.63      0.00
    9   28    5    -12.71      0.00
  -38   29    5    -10.29      0.00
  -35   29    5      3.42      0.00
  -32   29    5    -19.24      0.00
  -29   29    5     -9.87      0.00
  -26   29    5      7.11      0.00
  -23   29    5      1.24      0.00
  -20   29    5      3.99      0.00
  -17   29    5      8.70      0.00
  -14   29    5     25.55      0.00
  -11   29    5    -17.52      0.00
   -8   29    5    -11.77      0.00
   -5   29    5    -26.04      0.00
   -2   29    5     -0.57      0.00
    1   29    5    -14.80      0.00
    4   29    5    -16.17      0.00
    7   29    5     -0.40      0.00
  -37   30    5      7.40      0.00
  -34   30    5      9.72      0.00
  -31   30    5    -14.89      0.00
  -28   30    5     -6.75      0.00
  -25   30    5     -2.00      0.00
  -22   30    5      2.65      0.00
  -19   30    5     -9.39      0.00
  -16   30    5     14.08      0.00
  -13   30    5     -0.38      0.00
  -10   30    5     -3.33      0.00
   -7   30    5      2.49      0.00
   -4   30    5    -13.44      0.00
   -1   30    5    -13.74      0.00
    2   30    5     -1.67      0.00
    5   30    5     -4.57      0.00
    8   30    5      5.97      0.00
  -36   31    5      6.29      0.00
  -33   31    5     -4.86      0.00
  -30   31    5     10.63      0.00
  -27   31    5     -4.55      0.00
  -24   31    5     -3.08      0.00
  -21   31    5     -6.53      0.00
  -18   31    5     -9.35      0.00
  -15   31    5      9.03      0.00
  -12   31    5      1.51      0.00
   -9   31    5    -12.86      0.00
   -6   31    5      8.30      0.00
   -3   31    5      3.36      0.00
    0   31    5     -4.22      0.00
    3   31    5     -4.58      0.00
    6   31    5      2.51      0.00
  -35   32    5     10.61      0.00
  -32   32    5     -2.34      0.00
  -29   32    5      3.47      0.00
  -26   32    5     -6.35      0.00
  -23   32    5      8.99      0.00
  -20   32    5     -4.68      0.00
  -17   32    5     -7.66      0.00
  -14   32    5      6.46      0.00
  -11   32    5     -0.26      0.00
   -8   32    5      9.81      0.00
   -5   32    5      3.28      0.00
   -2   32    5    -11.21      0.00
    1   32    5      6.41      0.00
    4   32    5    -14.39      0.00
  -34   33    5     -9.87      0.00
  -31   33    5     -3.63      0.00
  -28   33    5     -3.94      0.00
  -25   33    5     25.89      0.00
  -22   33    5     10.59      0.00
  -19   33    5     -4.70      0.00
  -16   33    5     -9.03      0.00
  -13   33    5     -7.16      0.00
  -10   33    5      6.22      0.00
   -7   33    5     10.62      0.00
   -4   33    5    -18.61      0.00
   -1   33    5    -10.04      0.00
    2   33    5     -5.02      0.00
  -33   34    5      5.13      0.00
  -30   34    5     -7.14      0.00
  -27   34    5      1.02      0.00
  -24   34    5      8.72      0.00
  -21   34    5     -8.06      0.00
  -18   34    5     -1.09      0.00
  -15   34    5     -0.83      0.00
  -12   34    5      5.12      0.00
   -9   34    5     -1.94      0.00
   -6   34    5      2.17      0.00
   -3   34    5      3.26      0.00
    0   34    5      3.08      0.00
  -32   35    5     -4.65      0.00
  -29   35    5     -0.37      0.00
  -26   35    5    -13.05      0.00
  -23   35    5     11.69      0.00
  -20   35    5     -6.85      0.00
  -17   35    5     -8.52      0.00
  -14   35    5     -4.74      0.00
  -11   35    5     -1.81      0.00
   -8   35    5      0.12      0.00
   -5   35    5     13.35      0.00
   -2   35    5     -8.00      0.00
  -31   36    5    -11.20      0.00
  -28   36    5      4.33      0.00
  -25   36    5     -8.82      0.00
  -22   36    5    -10.40      0.00
  -19   36    5      3.34      0.00
  -16   36    5      5.33      0.00
  -13   36    5      6.67      0.00
  -10   36    5     -0.17      0.00
   -7   36    5      8.70      0.00
   -4   36    5      5.26      0.00
  -30   37    5      0.97      0.00
  -27   37    5     -5.16      0.00
  -24   37    5     -1.69      0.00
  -21   37    5     -6.39      0.00
  -18   37    5     -5.92      0.00
  -15   37    5      4.20      0.00
  -12   37    5      0.20      0.00
   -9   37    5    -17.73      0.00
   -6   37    5     -0.07      0.00
  -29   38    5     18.29      0.00
  -26   38    5      3.03      0.00
  -23   38    5     -0.91      0.00
  -20   38    5     -6.30      0.00
  -17   38    5    -14.00      0.00
  -14   38    5     -4.49      0.00
  -11   38    5     -4.47      0.00
   -8   38    5     -3.51      0.00
  -25   39    5     -3.88      0.00
  -22   39    5     -1.20      0.00
  -19   39    5      2.19      0.00
  -16   39    5      4.30      0.00
  -13   39    5      7.43      0.00
  -21   40    5      1.53      0.00
  -18   40    5     -4.70      0.00
    1    1    6   -548.17      0.00
   -1    2    6    -16.81      0.00
    2    2    6    169.37      0.00
   -3    3    6    189.52      0.00
    0    3    6     58.07      0.00
    3    3    6    177.19      0.00
   -5    4    6    -60.22      0.00
   -2    4    6    -52.63      0.00
    1    4    6     23.12      0.00
    4    4    6    -71.64      0.00
   -7    5    6    -22.11      0.00
   -4    5    6    -17.01      0.00
   -1    5    6   -120.90      0.00
    2    5    6   -108.56      0.00
    5    5    6     -2.39      0.00
   -9    6    6     30.84      0.00
   -6    6    6    -45.46      0.00
   -3    6    6     56.71      0.00
    0    6    6     52.16      0.00
    3    6    6     36.75      0.00
    6    6    6    -16.83      0.00
  -11    7    6      3.29      0.00
   -8    7    6    -35.20      0.00
   -5    7    6     44.62      0.00
   -2    7    6    179.11      0.00
    1    7    6    -31.99      0.00
    4    7    6     14.08      0.00
    7    7    6    -12.46      0.00
  -13    8    6    -39.80      0.00
  -10    8    6     38.86      0.00
   -7    8    6     48.93      0.00
   -4    8    6    -47.56      0.00
   -1    8    6     85.35      0.00
    2    8    6     48.07      0.00
    5    8    6    -27.33      0.00
    8    8    6     -1.34      0.00
  -15    9    6    -10.15      0.00
  -12    9    6     25.74      0.00
   -9    9    6      0.61      0.00
   -6    9    6    -48.76      0.00
   -3    9    6     26.45      0.00
    0    9    6    -39.58      0.00
    3    9    6     20.93      0.00
    6    9    6    -55.94      0.00
    9    9    6      0.08      0.00
  -17   10    6    -15.03      0.00
  -14   10    6     -8.48      0.00
  -11   10    6     36.67      0.00
   -8   10    6    -40.96      0.00
   -5   10    6    -77.16      0.00
   -2   10    6    -11.37      0.00
    1   10    6     28.69      0.00
    4   10    6     17.62      0.00
    7   10    6    -14.11      0.00
   10   10    6     -2.75      0.00
  -19   11    6     -0.16      0.00
  -16   11    6      4.20      0.00
  -13   11    6     32.11      0.00
  -10   11    6    -51.68      0.00
   -7   11    6     38.32      0.00
   -4   11    6      6.63      0.00
   -1   11    6    -22.71      0.00
    2   11    6     52.82      0.00
    5   11    6     40.56      0.00
    8   11    6      4.61      0.00
   11   11    6     -4.18      0.00
  -21   12    6      4.55      0.00
  -18   12    6     14.27      0.00
  -15   12    6     -3.31      0.00
  -12   12    6     -3.82      0.00
   -9   12    6     -9.98      0.00
   -6   12    6     61.65      0.00
   -3   12    6      9.17      0.00
    0   12    6    -13.13      0.00
    3   12    6     13.89      0.00
    6   12    6     16.77      0.00
    9   12    6     -3.60      0.00
   12   12    6      6.43      0.00
  -23   13    6     -5.37      0.00
  -20   13    6     -6.10      0.00
  -17   13    6     11.42      0.00
  -14   13    6     10.13      0.00
  -11   13    6    -26.99      0.00
   -8   13    6     27.14      0.00
   -5   13    6      2.07      0.00
   -2   13    6     -2.34      0.00
    1   13    6     25.05      0.00
    4   13    6     23.01      0.00
    7   13    6      8.85      0.00
   10   13    6     -7.72      0.00
   13   13    6     -8.20      0.00
  -25   14    6      7.80      0.00
  -22   14    6      3.32      0.00
  -19   14    6    -18.97      0.00
  -16   14    6    -20.34      0.00
  -13   14    6     -8.93      0.00
  -10   14    6    -46.45      0.00
   -7   14    6     24.84      0.00
   -4   14    6     11.05      0.00
   -1   14    6     27.20      0.00
    2   14    6     -7.70      0.00
    5   14    6     -8.83      0.00
    8   14    6      3.15      0.00
   11   14    6     -0.21      0.00
   14   14    6     -3.48      0.00
  -27   15    6      4.86      0.00
  -24   15    6      7.30      0.00
  -21   15    6    -17.21      0.00
  -18   15    6     -8.28      0.00
  -15   15    6     10.13      0.00
  -12   15    6     43.17      0.00
   -9   15    6    -15.47      0.00
   -6   15    6     -1.15      0.00
   -3   15    6      3.80      0.00
    0   15    6     -5.67      0.00
    3   15    6     -5.60      0.00
    6   15    6     15.82      0.00
    9   15    6     -3.53      0.00
   12   15    6      1.39      0.00
   15   15    6    -13.30      0.00
  -29   16    6     -7.42      0.00
  -26   16    6      4.21      0.00
  -23   16    6      9.10      0.00
  -20   16    6    -22.20      0.00
  -17   16    6      4.87      0.00
  -14   16    6      2.05      0.00
  -11   16    6     27.10      0.00
   -8   16    6     16.58      0.00
   -5   16    6     -4.43      0.00
   -2   16    6     -1.14      0.00
    1   16    6    -14.26      0.00
    4   16    6    -14.29      0.00
    7   16    6     12.75      0.00
   10   16    6      1.41      0.00
   13   16    6    -13.88      0.00
   16   16    6    -12.62      0.00
  -31   17    6     -9.62      0.00
  -28   17    6      6.54      0.00
  -25   17    6      0.22      0.00
  -22   17    6      5.54      0.00
  -19   17    6    -19.16      0.00
  -16   17    6      1.19      0.00
  -13   17    6     12.12      0.00
  -10   17    6    -17.45      0.00
   -7   17    6      4.32      0.00
   -4   17    6      8.16      0.00
   -1   17    6     -0.20      0.00
    2   17    6     -7.10      0.00
    5   17    6      7.38      0.00
    8   17    6    -10.47      0.00
   11   17    6      9.24      0.00
   14   17    6      9.65      0.00
   17   17    6      4.17      0.00
  -33   18    6      1.78      0.00
  -30   18    6      4.07      0.00
  -27   18    6      3.15      0.00
  -24   18    6     -5.14      0.00
  -21   18    6    -18.23      0.00
  -18   18    6    -11.16      0.00
  -15   18    6      5.71      0.00
  -12   18    6      5.72      0.00
   -9   18    6      7.01      0.00
   -6   18    6    -13.90      0.00
   -3   18    6     -3.78      0.00
    0   18    6      3.53      0.00
    3   18    6    -10.05      0.00
    6   18    6      1.19      0.00
    9   18    6      2.32      0.00
   12   18    6     -0.28      0.00
   15   18    6      3.79      0.00
   18   18    6      8.04      0.00
  -35   19    6      4.36      0.00
  -32   19    6     -2.98      0.00
  -29   19    6      3.10      0.00
  -26   19    6    -25.21      0.00
  -23   19    6     -7.03      0.00
  -20   19    6      9.04      0.00
  -17   19    6    -17.45      0.00
  -14   19    6    -11.41      0.00
  -11   19    6      3.38      0.00
   -8   19    6     -3.12      0.00
   -5   19    6      1.13      0.00
   -2   19    6     12.70      0.00
    1   19    6     -9.93      0.00
    4   19    6     -2.36      0.00
    7   19    6     -2.39      0.00
   10   19    6      2.07      0.00
   13   19    6     12.90      0.00
   16   19    6     -3.67      0.00
   19   19    6      3.56      0.00
  -37   20    6     -3.15      0.00
  -34   20    6      6.25      0.00
  -31   20    6     -0.70      0.00
  -28   20    6     13.69      0.00
  -25   20    6     -9.73      0.00
  -22   20    6     -8.02      0.00
  -19   20    6     -0.18      0.00
  -16   20    6      7.82      0.00
  -13   20    6    -14.73      0.00
  -10   20    6     -1.21      0.00
   -7   20    6     -0.06      0.00
   -4   20    6    -10.82      0.00
   -1   20    6     -1.80      0.00
    2   20    6     26.77      0.00
    5   20    6     -4.48      0.00
    8   20    6      1.45      0.00
   11   20    6    -15.30      0.00
   14   20    6      3.02      0.00
   17   20    6      2.02      0.00
   20   20    6     -5.70      0.00
  -39   21    6     -6.20      0.00
  -36   21    6     -1.75      0.00
  -33   21    6      2.57      0.00
  -30   21    6     12.84      0.00
  -27   21    6     -2.68      0.00
  -24   21    6      6.48      0.00
  -21   21    6     16.11      0.00
  -18   21    6     -1.37      0.00
  -15   21    6    -17.93      0.00
  -12   21    6      3.79      0.00
   -9   21    6      5.28      0.00
   -6   21    6      4.12      0.00
   -3   21    6    -16.66      0.00
    0   21    6     -3.99      0.00
    3   21    6      0.38      0.00
    6   21    6      5.76      0.00
    9   21    6     -5.29      0.00
   12   21    6    -12.93      0.00
   15   21    6      2.02      0.00
   18   21    6     -9.02      0.00
  -38   22    6      2.84      0.00
  -35   22    6      9.69      0.00
  -32   22    6      5.65      0.00
  -29   22    6     -8.72      0.00
  -26   22    6    -11.26      0.00
  -23   22    6      0.20      0.00
  -20   22    6    -12.97      0.00
  -17   22    6     14.73      0.00
  -14   22    6     -3.94      0.00
  -11   22    6      5.62      0.00
   -8   22    6     -0.54      0.00
   -5   22    6     -2.72      0.00
   -2   22    6    -16.58      0.00
    1   22    6     -5.36      0.00
    4   22    6     -2.91      0.00
    7   22    6     -1.43      0.00
   10   22    6    -19.77      0.00
   13   22    6      0.70      0.00
   16   22    6    -11.07      0.00
  -40   23    6     -3.71      0.00
  -37   23    6     10.39      0.00
  -34   23    6      2.04      0.00
  -31   23    6     -0.86      0.00
  -28   23    6     17.83      0.00
  -25   23    6      2.30      0.00
  -22   23    6     -5.39      0.00
  -19   23    6      2.13      0.00
  -16   23    6     16.62      0.00
  -13   23    6    -43.78      0.00
  -10   23    6     13.99      0.00
   -7   23    6    -10.71      0.00
   -4   23    6      3.44      0.00
   -1   23    6    -11.47      0.00
    2   23    6    -17.34      0.00
    5   23    6      4.60      0.00
    8   23    6     -1.33      0.00
   11   23    6     -2.57      0.00
   14   23    6     25.80      0.00
   17   23    6     -4.23      0.00
  -39   24    6      5.16      0.00
  -36   24    6      9.60      0.00
  -33   24    6    -15.91      0.00
  -30   24    6     -3.72      0.00
  -27   24    6      1.18      0.00
  -24   24    6     -2.31      0.00
  -21   24    6      3.72      0.00
  -18   24    6     10.86      0.00
  -15   24    6    -11.06      0.00
  -12   24    6    -15.93      0.00
   -9   24    6     -6.00      0.00
   -6   24    6     16.36      0.00
   -3   24    6     -3.99      0.00
    0   24    6     15.34      0.00
    3   24    6     -4.98      0.00
    6   24    6      7.89      0.00
    9   24    6     -8.47      0.00
   12   24    6      6.74      0.00
   15   24    6     -1.49      0.00
  -38   25    6      2.68      0.00
  -35   25    6      5.05      0.00
  -32   25    6      8.42      0.00
  -29   25    6     -6.78      0.00
  -26   25    6     -6.94      0.00
  -23   25    6     12.71      0.00
  -20   25    6     -3.49      0.00
  -17   25    6     -7.95      0.00
  -14   25    6    -18.27      0.00
  -11   25    6    -11.90      0.00
   -8   25    6    -27.83      0.00
   -5   25    6     -2.18      0.00
   -2   25    6     -2.61      0.00
    1   25    6     -5.05      0.00
    4   25    6     22.26      0.00
    7   25    6      0.85      0.00
   10   25    6     -2.97      0.00
   13   25    6      1.90      0.00
  -37   26    6     11.83      0.00
  -34   26    6      6.47      0.00
  -31   26    6     16.34      0.00
  -28   26    6      4.57      0.00
  -25   26    6     -7.22      0.00
  -22   26    6     10.53      0.00
  -19   26    6     10.70      0.00
  -16   26    6    -20.94      0.00
  -13   26    6     -5.97      0.00
  -10   26    6     -1.04      0.00
   -7   26    6     -2.63      0.00
   -4   26    6     -7.39      0.00
   -1   26    6      8.09      0.00
    2   26    6     -3.17      0.00
    5   26    6     -3.52      0.00
    8   26    6      0.54      0.00
   11   26    6     -6.76      0.00
  -39   27    6     -8.93      0.00
  -36   27    6     -3.69      0.00
  -33   27    6     18.55      0.00
  -30   27    6     -0.36      0.00
  -27   27    6      0.75      0.00
  -24   27    6      8.67      0.00
  -21   27    6    -16.11      0.00
  -18   27    6     -1.29      0.00
  -15   27    6      6.44      0.00
  -12   27    6      3.73      0.00
   -9   27    6      4.94      0.00
   -6   27    6     -0.83      0.00
   -3   27    6      7.05      0.00
    0   27    6     -5.27      0.00
    3   27    6      5.13      0.00
    6   27    6      0.26      0.00
    9   27    6     12.80      0.00
   12   27    6     -5.58      0.00
  -38   28    6    -14.97      0.00
  -35   28    6     10.40      0.00
  -32   28    6     12.27      0.00
  -29   28    6     12.07      0.00
  -26   28    6      7.83      0.00
  -23   28    6      6.89      0.00
  -20   28    6    -11.81      0.00
  -17   28    6     -6.72      0.00
  -14   28    6     12.65      0.00
  -11   28    6      8.40      0.00
   -8   28    6    -18.25      0.00
   -5   28    6     16.03      0.00
   -2   28    6      3.33      0.00
    1   28    6     -1.14      0.00
    4   28    6    -12.74      0.00
    7   28    6      6.12      0.00
   10   28    6    -18.08      0.00
  -37   29    6      4.80      0.00
  -34   29    6      3.16      0.00
  -31   29    6     33.32      0.00
  -28   29    6     -2.15      0.00
  -25   29    6     -0.40      0.00
  -22   29    6      4.57      0.00
  -19   29    6     21.25      0.00
  -16   29    6     -4.09      0.00
  -13   29    6      2.39      0.00
  -10   29    6     -0.53      0.00
   -7   29    6     -2.25      0.00
   -4   29    6      0.25      0.00
   -1   29    6     -0.82      0.00
    2   29    6     -3.27      0.00
    5   29    6     -8.46      0.00
    8   29    6      0.89      0.00
  -36   30    6      7.52      0.00
  -33   30    6     14.20      0.00
  -30   30    6     13.33      0.00
  -27   30    6     10.58      0.00
  -24   30    6      6.25      0.00
  -21   30    6     -4.21      0.00
  -18   30    6     10.61      0.00
  -15   30    6      4.52      0.00
  -12   30    6     -6.27      0.00
   -9   30    6    -17.50      0.00
   -6   30    6      1.69      0.00
   -3   30    6     -5.86      0.00
    0   30    6     -8.18      0.00
    3   30    6     -4.67      0.00
    6   30    6      3.32      0.00
  -35   31    6    -17.58      0.00
  -32   31    6      7.79      0.00
  -29   31    6     -7.88      0.00
  -26   31    6     -5.32      0.00
  -23   31    6      1.20      0.00
  -20   31    6     24.78      0.00
  -17   31    6    -14.46      0.00
  -14   31    6      2.37      0.00
  -11   31    6    -24.39      0.00
   -8   31    6    -15.68      0.00
   -5   31    6    -13.64      0.00
   -2   31    6     -9.59      0.00
    1   31    6    -23.90      0.00
    4   31    6     -0.28      0.00
  -37   32    6     -2.60      0.00
  -34   32    6     -0.98      0.00
  -31   32    6      0.31      0.00
  -28   32    6    -14.55      0.00
  -25   32    6     -2.67      0.00
  -22   32    6     -2.75      0.00
  -19   32    6     -0.81      0.00
  -16   32    6      5.28      0.00
  -13   32    6      0.39      0.00
  -10   32    6     -4.81      0.00
   -7   32    6     -5.51      0.00
   -4   32    6     -4.79      0.00
   -1   32    6      2.73      0.00
    2   32    6     -8.53      0.00
    5   32    6     -4.52      0.00
  -36   33    6    -10.03      0.00
  -33   33    6      3.21      0.00
  -30   33    6    -13.39      0.00
  -27   33    6     -1.98      0.00
  -24   33    6      2.36      0.00
  -21   33    6      9.08      0.00
  -18   33    6      7.43      0.00
  -15   33    6      5.54      0.00
  -12   33    6    -12.91      0.00
   -9   33    6      4.55      0.00
   -6   33    6     -2.35      0.00
   -3   33    6      1.39      0.00
    0   33    6     -1.63      0.00
    3   33    6     20.52      0.00
  -35   34    6     -1.78      0.00
  -32   34    6      4.16      0.00
  -29   34    6      6.13      0.00
  -26   34    6     -4.94      0.00
  -23   34    6      7.01      0.00
  -20   34    6     -3.12      0.00
  -17   34    6      7.71      0.00
  -14   34    6      6.17      0.00
  -11   34    6      8.84      0.00
   -8   34    6     -1.04      0.00
   -5   34    6      5.37      0.00
   -2   34    6      3.06      0.00
    1   34    6      8.06      0.00
  -34   35    6      0.02      0.00
  -31   35    6     -7.93      0.00
  -28   35    6      6.47      0.00
  -25   35    6      5.81      0.00
  -22   35    6      1.58      0.00
  -19   35    6     12.02      0.00
  -16   35    6     -1.17      0.00
  -13   35    6     -3.78      0.00
  -10   35    6      1.33      0.00
   -7   35    6      8.77      0.00
   -4   35    6      5.07      0.00
   -1   35    6    -13.36      0.00
  -33   36    6     -9.17      0.00
  -30   36    6     -0.54      0.00
  -27   36    6     -7.49      0.00
  -24   36    6     12.72      0.00
  -21   36    6      4.88      0.00
  -18   36    6      6.54      0.00
  -15   36    6     -4.67      0.00
  -12   36    6      6.58      0.00
   -9   36    6      5.73      0.00
   -6   36    6      9.40      0.00
   -3   36    6     -2.83      0.00
  -32   37    6      0.07      0.00
  -29   37    6    -13.97      0.00
  -26   37    6    -14.55      0.00
  -23   37    6      0.59      0.00
  -20   37    6      4.89      0.00
  -17   37    6     -3.05      0.00
  -14   37    6     -2.95      0.00
  -11   37    6     -4.39      0.00
   -8   37    6      5.04      0.00
   -5   37    6      4.82      0.00
  -28   38    6      2.40      0.00
  -25   38    6      3.62      0.00
  -22   38    6     -2.54      0.00
  -19   38    6      1.24      0.00
  -16   38    6     -0.74      0.00
  -13   38    6     -1.91      0.00
  -10   38    6     -4.70      0.00
  -27   39    6     10.08      0.00
  -24   39    6     -8.04      0.00
  -21   39    6      4.67      0.00
  -18   39    6     -2.40      0.00
  -15   39    6     -0.23      0.00
  -12   39    6     -5.90      0.00
  -23   40    6     11.13      0.00
  -20   40    6     10.90      0.00
  -17   40    6      0.70      0.00
   -1    1    7   -384.91      0.00
   -3    2    7   -283.12      0.00
    0    2    7     18.67      0.00
   -5    3    7     58.17      0.00
   -2    3    7    238.27      0.00
    1    3    7   -154.74      0.00
   -7    4    7    -31.02      0.00
   -4    4    7    -98.96      0.00
   -1    4    7     57.38      0.00
    2    4    7    -51.81      0.00
   -9    5    7     31.59      0.00
   -6    5    7     23.26      0.00
   -3    5    7     56.05      0.00
    0    5    7    139.16      0.00
    3    5    7   -124.60      0.00
  -11    6    7      4.87      0.00
   -8    6    7     88.06      0.00
   -5    6    7    159.35      0.00
   -2    6    7     94.91      0.00
    1    6    7    -86.15      0.00
    4    6    7    -43.14      0.00
  -13    7    7    -14.66      0.00
  -10    7    7     95.75      0.00
   -7    7    7    117.45      0.00
   -4    7    7   -248.70      0.00
   -1    7    7      1.09      0.00
    2    7    7    -22.36      0.00
    5    7    7    -14.96      0.00
  -15    8    7     14.58      0.00
  -12    8    7     68.33      0.00
   -9    8    7      5.69      0.00
   -6    8    7    -27.39      0.00
   -3    8    7     -8.31      0.00
    0    8    7     16.43      0.00
    3    8    7     11.83      0.00
    6    8    7     46.72      0.00
  -17    9    7    -10.78      0.00
  -14    9    7     57.36      0.00
  -11    9    7    -14.32      0.00
   -8    9    7     32.38      0.00
   -5    9    7    -37.65      0.00
   -2    9    7     38.88      0.00
    1    9    7     29.07      0.00
    4    9    7     -3.15      0.00
    7    9    7     28.72      0.00
  -19   10    7      5.79      0.00
  -16   10    7     32.18      0.00
  -13   10    7      2.35      0.00
  -10   10    7    -12.37      0.00
   -7   10    7    -50.82      0.00
   -4   10    7     21.18      0.00
   -1   10    7     -2.94      0.00
    2   10    7    -23.29      0.00
    5   10    7     -1.20      0.00
    8   10    7    -27.53      0.00
  -21   11    7      2.17      0.00
  -18   11    7    -11.86      0.00
  -15   11    7     66.84      0.00
  -12   11    7    -68.88      0.00
   -9   11    7      9.73      0.00
   -6   11    7     81.58      0.00
   -3   11    7     60.31      0.00
    0   11    7     28.04      0.00
    3   11    7      4.31      0.00
    6   11    7     -3.47      0.00
    9   11    7      2.84      0.00
  -23   12    7      8.40      0.00
  -20   12    7     -4.70      0.00
  -17   12    7      2.89      0.00
  -14   12    7    -16.14      0.00
  -11   12    7     53.65      0.00
   -8   12    7     19.51      0.00
   -5   12    7     16.24      0.00
   -2   12    7     25.75      0.00
    1   12    7     31.72      0.00
    4   12    7     -5.36      0.00
    7   12    7      7.70      0.00
   10   12    7      9.26      0.00
  -25   13    7     16.67      0.00
  -22   13    7     15.13      0.00
  -19   13    7      3.14      0.00
  -16   13    7     13.88      0.00
  -13   13    7    -41.07      0.00
  -10   13    7     45.60      0.00
   -7   13    7     26.70      0.00
   -4   13    7     13.17      0.00
   -1   13    7    -61.17      0.00
    2   13    7     19.57      0.00
    5   13    7     10.45      0.00
    8   13    7      2.08      0.00
   11   13    7      1.91      0.00
  -27   14    7      5.00      0.00
  -24   14    7     30.02      0.00
  -21   14    7     10.15      0.00
  -18   14    7    -23.00      0.00
  -15   14    7    -17.44      0.00
  -12   14    7    -28.11      0.00
   -9   14    7     44.34      0.00
   -6   14    7     68.12      0.00
   -3   14    7     -7.24      0.00
    0   14    7      5.17      0.00
    3   14    7      5.90      0.00
    6   14    7      1.15      0.00
    9   14    7      9.11      0.00
   12   14    7      7.58      0.00
  -29   15    7    -15.00      0.00
  -26   15    7      8.68      0.00
  -23   15    7    -10.80      0.00
  -20   15    7     16.13      0.00
  -17   15    7      6.06      0.00
  -14   15    7    -19.15      0.00
  -11   15    7     85.55      0.00
   -8   15    7     37.83      0.00
   -5   15    7     22.83      0.00
   -2   15    7    -35.26      0.00
    1   15    7     39.56      0.00
    4   15    7    -16.33      0.00
    7   15    7      0.52      0.00
   10   15    7      3.09      0.00
   13   15    7     -0.61      0.00
  -31   16    7      4.59      0.00
  -28   16    7     -9.25      0.00
  -25   16    7      4.01      0.00
  -22   16    7      1.83      0.00
  -19   16    7    -23.99      0.00
  -16   16    7      9.79      0.00
  -13   16    7     25.19      0.00
  -10   16    7     50.48      0.00
   -7   16    7     43.74      0.00
   -4   16    7    -23.42      0.00
   -1   16    7      3.98      0.00
    2   16    7      3.99      0.00
    5   16    7      7.80      0.00
    8   16    7    -10.44      0.00
   11   16    7     -1.26      0.00
   14   16    7     -6.96      0.00
  -33   17    7     -9.35      0.00
  -30   17    7     -9.81      0.00
  -27   17    7      5.38      0.00
  -24   17    7     -3.49      0.00
  -21   17    7      5.02      0.00
  -18   17    7      8.91      0.00
  -15   17    7      5.50      0.00
  -12   17    7     -0.27      0.00
   -9   17    7    -17.43      0.00
   -6   17    7      8.20      0.00
   -3   17    7      9.85      0.00
    0   17    7     -2.40      0.00
    3   17    7    -11.67      0.00
    6   17    7     -4.90      0.00
    9   17    7     -9.96      0.00
   12   17    7      0.85      0.00
   15   17    7     -1.03      0.00
  -35   18    7     -2.06      0.00
  -32   18    7     -1.51      0.00
  -29   18    7     -8.14      0.00
  -26   18    7     15.20      0.00
  -23   18    7    -19.27      0.00
  -20   18    7      6.98      0.00
  -17   18    7     -6.27      0.00
  -14   18    7     -7.47      0.00
  -11   18    7      3.49      0.00
   -8   18    7    -19.36      0.00
   -5   18    7     -9.60      0.00
   -2   18    7     -7.44      0.00
    1   18    7    -13.45      0.00
    4   18    7     -4.65      0.00
    7   18    7     -9.93      0.00
   10   18    7     -6.75      0.00
   13   18    7     -7.39      0.00
   16   18    7      0.30      0.00
  -37   19    7      2.79      0.00
  -34   19    7     -1.16      0.00
  -31   19    7     -1.67      0.00
  -28   19    7     -6.73      0.00
  -25   19    7     13.29      0.00
  -22   19    7      2.25      0.00
  -19   19    7     -8.65      0.00
  -16   19    7      2.39      0.00
  -13   19    7    -24.30      0.00
  -10   19    7    -11.34      0.00
   -7   19    7     -8.33      0.00
   -4   19    7      7.48      0.00
   -1   19    7    -17.41      0.00
    2   19    7     16.20      0.00
    5   19    7    -23.10      0.00
    8   19    7     -6.67      0.00
   11   19    7      1.89      0.00
   14   19    7      4.60      0.00
   17   19    7      4.14      0.00
  -39   20    7      0.83      0.00
  -36   20    7     -1.20      0.00
  -33   20    7    -18.42      0.00
  -30   20    7     -5.48      0.00
  -27   20    7     -0.49      0.00
  -24   20    7    -30.46      0.00
  -21   20    7    -12.86      0.00
  -18   20    7    -16.13      0.00
  -15   20    7     -0.74      0.00
  -12   20    7      5.51      0.00
   -9   20    7      7.30      0.00
   -6   20    7     -0.81      0.00
   -3   20    7      5.81      0.00
    0   20    7      1.31      0.00
    3   20    7      1.11      0.00
    6   20    7     -8.27      0.00
    9   20    7     14.09      0.00
   12   20    7      1.68      0.00
   15   20    7      6.96      0.00
   18   20    7     -1.78      0.00
  -38   21    7      3.81      0.00
  -35   21    7      4.90      0.00
  -32   21    7      5.43      0.00
  -29   21    7     -6.32      0.00
  -26   21    7      3.33      0.00
  -23   21    7    -10.33      0.00
  -20   21    7      0.12      0.00
  -17   21    7    -14.98      0.00
  -14   21    7      1.01      0.00
  -11   21    7     -9.06      0.00
   -8   21    7     21.57      0.00
   -5   21    7     -2.42      0.00
   -2   21    7      7.02      0.00
    1   21    7     22.93      0.00
    4   21    7      0.65      0.00
    7   21    7      1.41      0.00
   10   21    7     11.59      0.00
   13   21    7      6.46      0.00
   16   21    7     -7.21      0.00
   19   21    7      9.41      0.00
  -40   22    7      5.75      0.00
  -37   22    7      6.48      0.00
  -34   22    7     -4.21      0.00
  -31   22    7     10.08      0.00
  -28   22    7      7.92      0.00
  -25   22    7    -19.37      0.00
  -22   22    7      1.63      0.00
  -19   22    7      4.70      0.00
  -16   22    7     -5.96      0.00
  -13   22    7     -1.25      0.00
  -10   22    7     -1.47      0.00
   -7   22    7     -8.84      0.00
   -4   22    7     15.37      0.00
   -1   22    7     14.28      0.00
    2   22    7     11.93      0.00
    5   22    7     -7.13      0.00
    8   22    7    -10.05      0.00
   11   22    7     -7.93      0.00
   14   22    7     -4.06      0.00
   17   22    7     -4.34      0.00
  -39   23    7     -1.75      0.00
  -36   23    7     -0.83      0.00
  -33   23    7     -5.59      0.00
  -30   23    7     20.79      0.00
  -27   23    7     25.26      0.00
  -24   23    7     -4.06      0.00
  -21   23    7     13.94      0.00
  -18   23    7      4.71      0.00
  -15   23    7     -8.54      0.00
  -12   23    7     -9.94      0.00
   -9   23    7      4.00      0.00
   -6   23    7      9.18      0.00
   -3   23    7     -9.93      0.00
    0   23    7    -10.56      0.00
    3   23    7     -2.13      0.00
    6   23    7     -8.42      0.00
    9   23    7      1.54      0.00
   12   23    7     -3.42      0.00
   15   23    7     -5.79      0.00
  -38   24    7      8.94      0.00
  -35   24    7     -8.40      0.00
  -32   24    7     20.45      0.00
  -29   24    7     -6.91      0.00
  -26   24    7    -11.99      0.00
  -23   24    7      1.30      0.00
  -20   24    7      7.45      0.00
  -17   24    7     -6.63      0.00
  -14   24    7     -4.77      0.00
  -11   24    7     -8.60      0.00
   -8   24    7      0.84      0.00
   -5   24    7     -9.69      0.00
   -2   24    7    -11.60      0.00
    1   24    7     -8.32      0.00
    4   24    7      6.50      0.00
    7   24    7     -8.65      0.00
   10   24    7     17.51      0.00
   13   24    7    -18.82      0.00
  -37   25    7      7.76      0.00
  -34   25    7     11.51      0.00
  -31   25    7      1.08      0.00
  -28   25    7     -5.10      0.00
  -25   25    7    -18.11      0.00
  -22   25    7     -5.48      0.00
  -19   25    7      3.47      0.00
  -16   25    7      2.44      0.00
  -13   25    7    -15.17      0.00
  -10   25    7     -7.96      0.00
   -7   25    7    -11.17      0.00
   -4   25    7     -2.05      0.00
   -1   25    7    -11.70      0.00
    2   25    7     -5.22      0.00
    5   25    7      8.05      0.00
    8   25    7      4.32      0.00
   11   25    7      6.06      0.00
   14   25    7      7.29      0.00
  -39   26    7     10.31      0.00
  -36   26    7     -1.21      0.00
  -33   26    7      4.40      0.00
  -30   26    7      2.75      0.00
  -27   26    7      2.77      0.00
  -24   26    7     -8.17      0.00
  -21   26    7     20.26      0.00
  -18   26    7     -5.59      0.00
  -15   26    7     -6.95      0.00
  -12   26    7    -13.68      0.00
   -9   26    7     -5.07      0.00
   -6   26    7    -23.61      0.00
   -3   26    7     11.10      0.00
    0   26    7     14.18      0.00
    3   26    7     -8.34      0.00
    6   26    7     -6.86      0.00
    9   26    7     -2.48      0.00
   12   26    7     -5.52      0.00
  -38   27    7     -8.01      0.00
  -35   27    7      1.93      0.00
  -32   27    7    -10.09      0.00
  -29   27    7     -9.44      0.00
  -26   27    7     -0.74      0.00
  -23   27    7      6.98      0.00
  -20   27    7     21.62      0.00
  -17   27    7      3.78      0.00
  -14   27    7      7.67      0.00
  -11   27    7     -3.56      0.00
   -8   27    7    -41.24      0.00
   -5   27    7      6.48      0.00
   -2   27    7    -11.01      0.00
    1   27    7     -1.68      0.00
    4   27    7     -3.80      0.00
    7   27    7    -15.39      0.00
   10   27    7     -3.04      0.00
  -37   28    7     -9.54      0.00
  -34   28    7     -5.97      0.00
  -31   28    7     -5.14      0.00
  -28   28    7    -14.10      0.00
  -25   28    7      3.09      0.00
  -22   28    7     13.69      0.00
  -19   28    7      9.36      0.00
  -16   28    7    -13.83      0.00
  -13   28    7     14.43      0.00
  -10   28    7    -19.76      0.00
   -7   28    7    -24.22      0.00
   -4   28    7     -8.96      0.00
   -1   28    7      0.30      0.00
    2   28    7    -13.83      0.00
    5   28    7    -10.90      0.00
    8   28    7    -25.83      0.00
  -36   29    7      7.70      0.00
  -33   29    7    -10.60      0.00
  -30   29    7    -13.04      0.00
  -27   29    7      3.18      0.00
  -24   29    7      8.64      0.00
  -21   29    7      4.24      0.00
  -18   29    7      4.29      0.00
  -15   29    7      9.15      0.00
  -12   29    7     -6.82      0.00
   -9   29    7    -24.07      0.00
   -6   29    7    -13.84      0.00
   -3   29    7     -3.13      0.00
    0   29    7      8.50      0.00
    3   29    7     -7.27      0.00
    6   29    7    -15.56      0.00
    9   29    7     19.42      0.00
  -38   30    7     -9.40      0.00
  -35   30    7      3.67      0.00
  -32   30    7     -2.83      0.00
  -29   30    7      4.14      0.00
  -26   30    7      6.83      0.00
  -23   30    7     -4.73      0.00
  -20   30    7     -2.84      0.00
  -17   30    7     -0.19      0.00
  -14   30    7     12.22      0.00
  -11   30    7     -8.95      0.00
   -8   30    7      5.16      0.00
   -5   30    7     -5.99      0.00
   -2   30    7    -11.18      0.00
    1   30    7      3.05      0.00
    4   30    7     14.58      0.00
    7   30    7     -8.88      0.00
  -37   31    7     -0.29      0.00
  -34   31    7     -9.77      0.00
  -31   31    7    -14.19      0.00
  -28   31    7      3.87      0.00
  -25   31    7     12.23      0.00
  -22   31    7      3.23      0.00
  -19   31    7     -4.31      0.00
  -16   31    7      1.93      0.00
  -13   31    7      2.36      0.00
  -10   31    7     -6.42      0.00
   -7   31    7      1.68      0.00
   -4   31    7     -4.69      0.00
   -1   31    7      5.32      0.00
    2   31    7     13.02      0.00
    5   31    7    -15.14      0.00
  -36   32    7     -4.26      0.00
  -33   32    7    -13.85      0.00
  -30   32    7      8.55      0.00
  -27   32    7      5.81      0.00
  -24   32    7     19.39      0.00
  -21   32    7     -0.12      0.00
  -18   32    7     10.85      0.00
  -15   32    7      4.11      0.00
  -12   32    7      1.13      0.00
   -9   32    7     -0.73      0.00
   -6   32    7    -14.29      0.00
   -3   32    7     -5.89      0.00
    0   32    7     -6.80      0.00
    3   32    7      6.38      0.00
  -35   33    7     -3.03      0.00
  -32   33    7     -9.56      0.00
  -29   33    7     -7.83      0.00
  -26   33    7      9.51      0.00
  -23   33    7     16.29      0.00
  -20   33    7     -3.37      0.00
  -17   33    7     -1.22      0.00
  -14   33    7     -8.01      0.00
  -11   33    7     -1.90      0.00
   -8   33    7      3.70      0.00
   -5   33    7      5.63      0.00
   -2   33    7     -4.32      0.00
    1   33    7     -7.96      0.00
  -34   34    7    -16.18      0.00
  -31   34    7     -3.81      0.00
  -28   34    7     -3.16      0.00
  -25   34    7     16.29      0.00
  -22   34    7     -3.51      0.00
  -19   34    7    -13.35      0.00
  -16   34    7     -3.15      0.00
  -13   34    7      0.34      0.00
  -10   34    7     -1.00      0.00
   -7   34    7     -4.58      0.00
   -4   34    7      1.84      0.00
   -1   34    7      2.78      0.00
  -33   35    7     13.45      0.00
  -30   35    7     -5.70      0.00
  -27   35    7      3.28      0.00
  -24   35    7      1.23      0.00
  -21   35    7      1.18      0.00
  -18   35    7     -1.32      0.00
  -15   35    7      5.36      0.00
  -12   35    7     -4.70      0.00
   -9   35    7     -2.42      0.00
   -6   35    7      6.58      0.00
   -3   35    7     -9.13      0.00
  -32   36    7     -1.93      0.00
  -29   36    7     -2.50      0.00
  -26   36    7     10.24      0.00
  -23   36    7      8.90      0.00
  -20   36    7    -11.94      0.00
  -17   36    7     14.49      0.00
  -14   36    7      4.67      0.00
  -11   36    7      0.35      0.00
   -8   36    7     -2.42      0.00
   -5   36    7      7.28      0.00
  -31   37    7     -7.60      0.00
  -28   37    7     -6.86      0.00
  -25   37    7    -11.31      0.00
  -22   37    7      1.32      0.00
  -19   37    7    -10.98      0.00
  -16   37    7      7.21      0.00
  -13   37    7      6.84      0.00
  -10   37    7     -0.70      0.00
   -7   37    7      5.50      0.00
  -30   38    7    -13.21      0.00
  -27   38    7      7.13      0.00
  -24   38    7      2.31      0.00
  -21   38    7     -2.09      0.00
  -18   38    7      3.96      0.00
  -15   38    7     -3.64      0.00
  -12   38    7     -4.59      0.00
   -9   38    7     -8.66      0.00
  -26   39    7    -22.29      0.00
  -23   39    7     -9.31      0.00
  -20   39    7     -6.58      0.00
  -17   39    7     -6.46      0.00
  -14   39    7      3.59      0.00
  -22   40    7    -18.95      0.00
  -19   40    7    -23.93      0.00
    0    1    8      9.61      0.00
   -2    2    8    139.82      0.00
    1    2    8    -24.07      0.00
   -4    3    8    146.58      0.00
   -1    3    8   -509.05      0.00
    2    3    8    -33.15      0.00
   -6    4    8     37.61      0.00
   -3    4    8   -265.41      0.00
    0    4    8   -253.31      0.00
    3    4    8     73.93      0.00
   -8    5    8     -2.78      0.00
   -5    5    8    182.23      0.00
   -2    5    8     41.16      0.00
    1    5    8     60.18      0.00
    4    5    8     -8.06      0.00
  -10    6    8    -19.22      0.00
   -7    6    8    109.72      0.00
   -4    6    8    141.60      0.00
   -1    6    8    -52.89      0.00
    2    6    8     43.74      0.00
    5    6    8     28.04      0.00
  -12    7    8     30.10      0.00
   -9    7    8    -53.87      0.00
   -6    7    8    -53.19      0.00
   -3    7    8     39.01      0.00
    0    7    8    -27.91      0.00
    3    7    8    -86.27      0.00
    6    7    8     30.99      0.00
  -14    8    8     11.87      0.00
  -11    8    8     -9.45      0.00
   -8    8    8    -35.06      0.00
   -5    8    8    -40.69      0.00
   -2    8    8     20.64      0.00
    1    8    8    -21.39      0.00
    4    8    8     34.56      0.00
    7    8    8    -11.36      0.00
  -16    9    8      4.98      0.00
  -13    9    8     22.93      0.00
  -10    9    8     -8.53      0.00
   -7    9    8     13.72      0.00
   -4    9    8     37.87      0.00
   -1    9    8     52.93      0.00
    2    9    8     50.03      0.00
    5    9    8     22.92      0.00
    8    9    8    -13.94      0.00
  -18   10    8     14.51      0.00
  -15   10    8    -16.06      0.00
  -12   10    8      9.02      0.00
   -9   10    8     -1.08      0.00
   -6   10    8    -23.24      0.00
   -3   10    8     -0.23      0.00
    0   10    8    -25.02      0.00
    3   10    8     74.00      0.00
    6   10    8     32.65      0.00
    9   10    8     -4.11      0.00
  -20   11    8     -9.76      0.00
  -17   11    8      8.79      0.00
  -14   11    8     -6.71      0.00
  -11   11    8     22.55      0.00
   -8   11    8     79.26      0.00
   -5   11    8    -16.78      0.00
   -2   11    8    -14.82      0.00
    1   11    8     38.25      0.00
    4   11    8    100.07      0.00
    7   11    8    -11.44      0.00
   10   11    8     -9.96      0.00
  -22   12    8     11.17      0.00
  -19   12    8     17.35      0.00
  -16   12    8    -30.00      0.00
  -13   12    8     50.30      0.00
  -10   12    8    -39.62      0.00
   -7   12    8     62.85      0.00
   -4   12    8     11.62      0.00
   -1   12    8     -6.47      0.00
    2   12    8     62.87      0.00
    5   12    8     31.65      0.00
    8   12    8     -6.82      0.00
   11   12    8      3.19      0.00
  -24   13    8    -13.91      0.00
  -21   13    8     -1.02      0.00
  -18   13    8      8.23      0.00
  -15   13    8     -7.00      0.00
  -12   13    8     -9.04      0.00
   -9   13    8    -19.82      0.00
   -6   13    8     18.94      0.00
   -3   13    8     -4.87      0.00
    0   13    8    -28.97      0.00
    3   13    8     42.44      0.00
    6   13    8    -16.08      0.00
    9   13    8      8.02      0.00
   12   13    8    -10.90      0.00
  -26   14    8     -9.12      0.00
  -23   14    8      2.63      0.00
  -20   14    8    -15.41      0.00
  -17   14    8    -28.01      0.00
  -14   14    8     20.11      0.00
  -11   14    8    -35.93      0.00
   -8   14    8     58.89      0.00
   -5   14    8     -6.10      0.00
   -2   14    8    -19.23      0.00
    1   14    8     22.37      0.00
    4   14    8     -2.79      0.00
    7   14    8     10.67      0.00
   10   14    8      3.54      0.00
   13   14    8     -2.34      0.00
  -28   15    8      0.97      0.00
  -25   15    8     10.72      0.00
  -22   15    8      3.80      0.00
  -19   15    8    -32.80      0.00
  -16   15    8    -27.78      0.00
  -13   15    8     38.67      0.00
  -10   15    8     -0.17      0.00
   -7   15    8    -12.55      0.00
   -4   15    8     23.22      0.00
   -1   15    8      6.83      0.00
    2   15    8    -13.05      0.00
    5   15    8      4.24      0.00
    8   15    8     15.25      0.00
   11   15    8     -3.16      0.00
   14   15    8      1.59      0.00
  -30   16    8      3.60      0.00
  -27   16    8     10.93      0.00
  -24   16    8    -16.23      0.00
  -21   16    8    -22.37      0.00
  -18   16    8    -18.21      0.00
  -15   16    8      5.56      0.00
  -12   16    8     -5.83      0.00
   -9   16    8     16.09      0.00
   -6   16    8      7.91      0.00
   -3   16    8     12.33      0.00
    0   16    8    -27.30      0.00
    3   16    8      5.70      0.00
    6   16    8    -13.74      0.00
    9   16    8      2.04      0.00
   12   16    8     -0.47      0.00
   15   16    8      2.20      0.00
  -32   17    8     15.86      0.00
  -29   17    8    -13.42      0.00
  -26   17    8    -16.42      0.00
  -23   17    8     26.14      0.00
  -20   17    8     -6.30      0.00
  -17   17    8      0.98      0.00
  -14   17    8     13.69      0.00
  -11   17    8     -1.05      0.00
   -8   17    8     -8.02      0.00
   -5   17    8     32.54      0.00
   -2   17    8     19.20      0.00
    1   17    8     -7.27      0.00
    4   17    8      1.08      0.00
    7   17    8     -7.47      0.00
   10   17    8     -8.40      0.00
   13   17    8    -11.89      0.00
   16   17    8      2.78      0.00
  -34   18    8     -3.98      0.00
  -31   18    8    -13.91      0.00
  -28   18    8      0.48      0.00
  -25   18    8    -12.94      0.00
  -22   18    8      7.53      0.00
  -19   18    8     10.41      0.00
  -16   18    8    -11.04      0.00
  -13   18    8      4.79      0.00
  -10   18    8      8.99      0.00
   -7   18    8     -9.68      0.00
   -4   18    8     -6.57      0.00
   -1   18    8      0.21      0.00
    2   18    8      7.08      0.00
    5   18    8     14.50      0.00
    8   18    8      1.81      0.00
   11   18    8     -6.98      0.00
   14   18    8      3.36      0.00
   17   18    8      4.90      0.00
  -36   19    8     -7.32      0.00
  -33   19    8    -10.96      0.00
  -30   19    8      2.56      0.00
  -27   19    8     -4.33      0.00
  -24   19    8     36.92      0.00
  -21   19    8      2.73      0.00
  -18   19    8      4.86      0.00
  -15   19    8    -16.67      0.00
  -12   19    8    -14.98      0.00
   -9   19    8    -18.49      0.00
   -6   19    8      9.58      0.00
   -3   19    8      2.99      0.00
    0   19    8      9.95      0.00
    3   19    8     -5.39      0.00
    6   19    8      3.99      0.00
    9   19    8      4.45      0.00
   12   19    8      3.40      0.00
   15   19    8      2.66      0.00
   18   19    8     -4.80      0.00
  -38   20    8     -3.25      0.00
  -35   20    8      4.04      0.00
  -32   20    8      2.79      0.00
  -29   20    8     -1.19      0.00
  -26   20    8      0.83      0.00
  -23   20    8      1.58      0.00
  -20   20    8    -10.29      0.00
  -17   20    8    -23.70      0.00
  -14   20    8     15.58      0.00
  -11   20    8      5.26      0.00
   -8   20    8    -15.19      0.00
   -5   20    8     -1.24      0.00
   -2   20    8      2.74      0.00
    1   20    8    -12.89      0.00
    4   20    8      3.72      0.00
    7   20    8     -8.02      0.00
   10   20    8    -10.36      0.00
   13   20    8     -0.12      0.00
   16   20    8      1.01      0.00
   19   20    8     -3.22      0.00
  -40   21    8     -7.30      0.00
  -37   21    8      4.30      0.00
  -34   21    8     -2.56      0.00
  -31   21    8      6.99      0.00
  -28   21    8     16.03      0.00
  -25   21    8      3.06      0.00
  -22   21    8     -2.01      0.00
  -19   21    8     -4.35      0.00
  -16   21    8      2.23      0.00
  -13   21    8     -1.99      0.00
  -10   21    8     -3.59      0.00
   -7   21    8     22.73      0.00
   -4   21    8    -17.04      0.00
   -1   21    8      0.86      0.00
    2   21    8     -3.10      0.00
    5   21    8    -12.96      0.00
    8   21    8     -1.20      0.00
   11   21    8     -4.36      0.00
   14   21    8     -5.15      0.00
   17   21    8     13.00      0.00
  -39   22    8      6.87      0.00
  -36   22    8      5.34      0.00
  -33   22    8     -7.10      0.00
  -30   22    8    -13.33      0.00
  -27   22    8     -5.57      0.00
  -24   22    8      1.78      0.00
  -21   22    8      0.97      0.00
  -18   22    8    -13.45      0.00
  -15   22    8     -7.51      0.00
  -12   22    8      0.50      0.00
   -9   22    8     -5.58      0.00
   -6   22    8      4.08      0.00
   -3   22    8     12.24      0.00
    0   22    8     -6.75      0.00
    3   22    8     15.34      0.00
    6   22    8     -0.11      0.00
    9   22    8     -1.29      0.00
   12   22    8      5.59      0.00
   15   22    8     -5.64      0.00
   18   22    8    -14.89      0.00
  -38   23    8     10.23      0.00
  -35   23    8     -9.13      0.00
  -32   23    8     12.28      0.00
  -29   23    8      4.27      0.00
  -26   23    8     -3.45      0.00
  -23   23    8      2.15      0.00
  -20   23    8     -3.31      0.00
  -17   23    8     16.12      0.00
  -14   23    8     -4.24      0.00
  -11   23    8    -14.79      0.00
   -8   23    8      8.57      0.00
   -5   23    8     -4.33      0.00
   -2   23    8     -4.13      0.00
    1   23    8      7.98      0.00
    4   23    8     18.55      0.00
    7   23    8      3.25      0.00
   10   23    8     -5.49      0.00
   13   23    8      3.58      0.00
   16   23    8     -8.61      0.00
  -37   24    8      7.56      0.00
  -34   24    8      0.38      0.00
  -31   24    8      6.95      0.00
  -28   24    8      1.28      0.00
  -25   24    8     -5.15      0.00
  -22   24    8      3.69      0.00
  -19   24    8     -5.25      0.00
  -16   24    8      4.80      0.00
  -13   24    8    -10.73      0.00
  -10   24    8     -5.40      0.00
   -7   24    8     11.45      0.00
   -4   24    8     -6.11      0.00
   -1   24    8      0.17      0.00
    2   24    8     16.63      0.00
    5   24    8      7.70      0.00
    8   24    8      3.74      0.00
   11   24    8     -0.91      0.00
   14   24    8      0.35      0.00
  -39   25    8      0.87      0.00
  -36   25    8      9.28      0.00
  -33   25    8     -4.08      0.00
  -30   25    8     -5.31      0.00
  -27   25    8     -2.51      0.00
  -24   25    8      3.45      0.00
  -21   25    8     13.02      0.00
  -18   25    8     -4.34      0.00
  -15   25    8     -8.71      0.00
  -12   25    8     15.02      0.00
   -9   25    8      7.97      0.00
   -6   25    8     -7.02      0.00
   -3   25    8      0.06      0.00
    0   25    8      1.96      0.00
    3   25    8      2.29      0.00
    6   25    8      6.07      0.00
    9   25    8     10.44      0.00
   12   25    8     23.31      0.00
  -38   26    8     -3.03      0.00
  -35   26    8     -0.09      0.00
  -32   26    8     -4.77      0.00
  -29   26    8     -9.17      0.00
  -26   26    8      8.67      0.00
  -23   26    8     -2.51      0.00
  -20   26    8    -11.52      0.00
  -17   26    8     -0.95      0.00
  -14   26    8    -16.11      0.00
  -11   26    8     -4.17      0.00
   -8   26    8      7.72      0.00
   -5   26    8      1.72      0.00
   -2   26    8     -7.38      0.00
    1   26    8    -10.13      0.00
    4   26    8     -2.31      0.00
    7   26    8      5.85      0.00
   10   26    8      1.57      0.00
   13   26    8    -18.16      0.00
  -37   27    8      8.38      0.00
  -34   27    8      5.56      0.00
  -31   27    8     -0.66      0.00
  -28   27    8      5.26      0.00
  -25   27    8     -5.05      0.00
  -22   27    8     -1.08      0.00
  -19   27    8     -9.21      0.00
  -16   27    8     13.16      0.00
  -13   27    8     -5.52      0.00
  -10   27    8    -15.33      0.00
   -7   27    8      8.66      0.00
   -4   27    8      8.02      0.00
   -1   27    8      8.01      0.00
    2   27    8      6.76      0.00
    5   27    8     -0.22      0.00
    8   27    8     -5.68      0.00
   11   27    8     12.02      0.00
  -36   28    8     25.79      0.00
  -33   28    8     18.42      0.00
  -30   28    8      8.23      0.00
  -27   28    8      4.42      0.00
  -24   28    8     -3.52      0.00
  -21   28    8     -0.31      0.00
  -18   28    8     -1.19      0.00
  -15   28    8     32.32      0.00
  -12   28    8    -10.28      0.00
   -9   28    8     -2.10      0.00
   -6   28    8     -4.49      0.00
   -3   28    8     -5.39      0.00
    0   28    8     -0.83      0.00
    3   28    8     -2.72      0.00
    6   28    8     -3.52      0.00
    9   28    8      9.08      0.00
  -38   29    8      9.50      0.00
  -35   29    8      6.62      0.00
  -32   29    8      4.07      0.00
  -29   29    8     30.65      0.00
  -26   29    8      1.12      0.00
  -23   29    8     20.66      0.00
  -20   29    8      8.89      0.00
  -17   29    8     14.12      0.00
  -14   29    8    -19.69      0.00
  -11   29    8      3.51      0.00
   -8   29    8     -7.60      0.00
   -5   29    8      8.91      0.00
   -2   29    8     -4.62      0.00
    1   29    8     -8.87      0.00
    4   29    8     -1.06      0.00
    7   29    8     -8.28      0.00
  -37   30    8     -7.20      0.00
  -34   30    8     13.71      0.00
  -31   30    8      2.17      0.00
  -28   30    8     10.62      0.00
  -25   30    8     13.85      0.00
  -22   30    8      4.97      0.00
  -19   30    8     -1.82      0.00
  -16   30    8     12.14      0.00
  -13   30    8     -0.45      0.00
  -10   30    8    -18.30      0.00
   -7   30    8    -15.37      0.00
   -4   30    8     -4.21      0.00
   -1   30    8     -0.42      0.00
    2   30    8     -3.54      0.00
    5   30    8     -3.90      0.00
    8   30    8     -5.40      0.00
  -36   31    8      4.20      0.00
  -33   31    8     -7.41      0.00
  -30   31    8      3.25      0.00
  -27   31    8     -8.77      0.00
  -24   31    8      8.23      0.00
  -21   31    8      3.08      0.00
  -18   31    8      7.78      0.00
  -15   31    8     -9.39      0.00
  -12   31    8    -11.99      0.00
   -9   31    8     -5.67      0.00
   -6   31    8      6.12      0.00
   -3   31    8     -0.66      0.00
    0   31    8     -1.69      0.00
    3   31    8      1.27      0.00
    6   31    8     -2.85      0.00
  -35   32    8     -4.02      0.00
  -32   32    8      9.50      0.00
  -29   32    8      2.78      0.00
  -26   32    8     -3.30      0.00
  -23   32    8     -3.17      0.00
  -20   32    8      8.19      0.00
  -17   32    8      0.71      0.00
  -14   32    8      9.06      0.00
  -11   32    8    -11.01      0.00
   -8   32    8    -11.57      0.00
   -5   32    8      0.51      0.00
   -2   32    8      3.94      0.00
    1   32    8     -2.69      0.00
    4   32    8      5.08      0.00
  -34   33    8      2.06      0.00
  -31   33    8     -0.76      0.00
  -28   33    8     -4.09      0.00
  -25   33    8     10.49      0.00
  -22   33    8      0.48      0.00
  -19   33    8     10.07      0.00
  -16   33    8      4.65      0.00
  -13   33    8      3.91      0.00
  -10   33    8    -11.29      0.00
   -7   33    8      6.23      0.00
   -4   33    8      3.83      0.00
   -1   33    8      6.00      0.00
    2   33    8      4.37      0.00
  -33   34    8      5.70      0.00
  -30   34    8    -12.39      0.00
  -27   34    8      3.62      0.00
  -24   34    8     13.73      0.00
  -21   34    8      9.47      0.00
  -18   34    8     -4.75      0.00
  -15   34    8     -3.49      0.00
  -12   34    8      2.92      0.00
   -9   34    8     11.95      0.00
   -6   34    8      0.30      0.00
   -3   34    8     -6.09      0.00
    0   34    8      3.90      0.00
  -32   35    8     -2.72      0.00
  -29   35    8     -7.74      0.00
  -26   35    8      5.33      0.00
  -23   35    8     -8.27      0.00
  -20   35    8     -4.52      0.00
  -17   35    8      8.58      0.00
  -14   35    8      2.26      0.00
  -11   35    8      7.48      0.00
   -8   35    8     -6.43      0.00
   -5   35    8     -8.69      0.00
   -2   35    8     12.63      0.00
  -31   36    8     -7.50      0.00
  -28   36    8    -10.84      0.00
  -25   36    8     -0.70      0.00
  -22   36    8      7.13      0.00
  -19   36    8      0.21      0.00
  -16   36    8    -12.48      0.00
  -13   36    8     -1.69      0.00
  -10   36    8      0.16      0.00
   -7   36    8      1.18      0.00
   -4   36    8    -19.18      0.00
  -30   37    8     -5.23      0.00
  -27   37    8     -9.14      0.00
  -24   37    8      2.89      0.00
  -21   37    8      5.88      0.00
  -18   37    8     -0.42      0.00
  -15   37    8      2.40      0.00
  -12   37    8      1.35      0.00
   -9   37    8      4.77      0.00
   -6   37    8      3.28      0.00
  -29   38    8    -10.38      0.00
  -26   38    8      8.06      0.00
  -23   38    8      8.20      0.00
  -20   38    8      6.16      0.00
  -17   38    8     -4.26      0.00
  -14   38    8     13.75      0.00
  -11   38    8     -5.74      0.00
   -8   38    8      4.01      0.00
  -25   39    8      3.34      0.00
  -22   39    8     19.04      0.00
  -19   39    8     -7.71      0.00
  -16   39    8    -12.27      0.00
  -13   39    8     -0.40      0.00
  -21   40    8     24.18      0.00
  -18   40    8     -0.44      0.00
    0    0    9   -300.89      0.00
    1    1    9    192.33      0.00
   -1    2    9   -570.16      0.00
    2    2    9    132.22      0.00
   -3    3    9     48.67      0.00
    0    3    9    -44.16      0.00
    3    3    9    -16.50      0.00
   -5    4    9    110.38      0.00
   -2    4    9     26.41      0.00
    1    4    9     47.39      0.00
    4    4    9     51.15      0.00
   -7    5    9     72.89      0.00
   -4    5    9     96.15      0.00
   -1    5    9     -2.39      0.00
    2    5    9     33.19      0.00
    5    5    9     -7.71      0.00
   -9    6    9    -29.10      0.00
   -6    6    9    -40.73      0.00
   -3    6    9    -28.44      0.00
    0    6    9    -93.75      0.00
    3    6    9    -19.08      0.00
    6    6    9     45.78      0.00
  -11    7    9     51.46      0.00
   -8    7    9     32.76      0.00
   -5    7    9     48.81      0.00
   -2    7    9   -107.04      0.00
    1    7    9    -10.45      0.00
    4    7    9     64.34      0.00
    7    7    9     26.47      0.00
  -13    8    9     51.07      0.00
  -10    8    9     27.15      0.00
   -7    8    9     -4.59      0.00
   -4    8    9    -18.81      0.00
   -1    8    9     46.45      0.00
    2    8    9    -40.49      0.00
    5    8    9     -7.19      0.00
    8    8    9     11.80      0.00
  -15    9    9     41.71      0.00
  -12    9    9     14.92      0.00
   -9    9    9    -50.57      0.00
   -6    9    9     90.62      0.00
   -3    9    9     25.47      0.00
    0    9    9     20.41      0.00
    3    9    9     -1.86      0.00
    6    9    9     29.23      0.00
    9    9    9      4.85      0.00
  -17   10    9     10.75      0.00
  -14   10    9    -34.83      0.00
  -11   10    9     25.02      0.00
   -8   10    9    109.76      0.00
   -5   10    9      5.03      0.00
   -2   10    9    -22.77      0.00
    1   10    9    -20.39      0.00
    4   10    9      9.97      0.00
    7   10    9     11.20      0.00
   10   10    9     17.63      0.00
  -19   11    9     21.18      0.00
  -16   11    9    -32.79      0.00
  -13   11    9     45.96      0.00
  -10   11    9    -35.17      0.00
   -7   11    9     41.78      0.00
   -4   11    9     21.58      0.00
   -1   11    9     12.92      0.00
    2   11    9    -31.73      0.00
    5   11    9    -14.87      0.00
    8   11    9      8.07      0.00
   11   11    9     -4.75      0.00
  -21   12    9      3.41      0.00
  -18   12    9     -2.17      0.00
  -15   12    9      1.02      0.00
  -12   12    9     -6.32      0.00
   -9   12    9     18.02      0.00
   -6   12    9     38.17      0.00
   -3   12    9    -22.10      0.00
    0   12    9     12.45      0.00
    3   12    9      1.30      0.00
    6   12    9      1.73      0.00
    9   12    9     -1.59      0.00
   12   12    9     12.93      0.00
  -23   13    9      6.61      0.00
  -20   13    9      3.43      0.00
  -17   13    9     19.79      0.00
  -14   13    9    -22.75      0.00
  -11   13    9     20.72      0.00
   -8   13    9     87.77      0.00
   -5   13    9     48.56      0.00
   -2   13    9     14.78      0.00
    1   13    9    -15.92      0.00
    4   13    9      9.18      0.00
    7   13    9      4.74      0.00
   10   13    9     -0.58      0.00
   13   13    9     -1.69      0.00
  -25   14    9      8.47      0.00
  -22   14    9      8.89      0.00
  -19   14    9    -26.15      0.00
  -16   14    9     11.56      0.00
  -13   14    9     11.49      0.00
  -10   14    9     54.59      0.00
   -7   14    9     79.47      0.00
   -4   14    9      0.50      0.00
   -1   14    9     17.55      0.00
    2   14    9    -12.39      0.00
    5   14    9     26.15      0.00
    8   14    9     -4.56      0.00
   11   14    9     22.54      0.00
   14   14    9    -14.67      0.00
  -27   15    9     -1.45      0.00
  -24   15    9     -5.32      0.00
  -21   15    9     12.42      0.00
  -18   15    9      0.18      0.00
  -15   15    9    -25.53      0.00
  -12   15    9     31.60      0.00
   -9   15    9     36.59      0.00
   -6   15    9    -27.39      0.00
   -3   15    9     40.26      0.00
    0   15    9     21.52      0.00
    3   15    9    -23.90      0.00
    6   15    9      4.50      0.00
    9   15    9      9.91      0.00
   12   15    9      7.80      0.00
   15   15    9      3.27      0.00
  -29   16    9      3.38      0.00
  -26   16    9     -1.64      0.00
  -23   16    9     -2.40      0.00
  -20   16    9     -9.19      0.00
  -17   16    9     -3.16      0.00
  -14   16    9     -6.05      0.00
  -11   16    9     -3.91      0.00
   -8   16    9    -33.95      0.00
   -5   16    9     18.28      0.00
   -2   16    9     -6.36      0.00
    1   16    9     -7.98      0.00
    4   16    9     -5.20      0.00
    7   16    9      9.93      0.00
   10   16    9     -0.63      0.00
   13   16    9      8.71      0.00
   16   16    9      1.84      0.00
  -31   17    9     -7.90      0.00
  -28   17    9     -2.22      0.00
  -25   17    9      6.05      0.00
  -22   17    9     -2.81      0.00
  -19   17    9    -12.14      0.00
  -16   17    9      6.00      0.00
  -13   17    9     -5.12      0.00
  -10   17    9     -6.76      0.00
   -7   17    9    -25.58      0.00
   -4   17    9      3.18      0.00
   -1   17    9      9.16      0.00
    2   17    9     -6.44      0.00
    5   17    9     -7.22      0.00
    8   17    9    -11.32      0.00
   11   17    9     -1.18      0.00
   14   17    9     -7.69      0.00
   17   17    9     10.97      0.00
  -33   18    9    -10.02      0.00
  -30   18    9     -5.36      0.00
  -27   18    9    -11.04      0.00
  -24   18    9     -4.68      0.00
  -21   18    9     -7.34      0.00
  -18   18    9    -21.00      0.00
  -15   18    9     -8.88      0.00
  -12   18    9      9.21      0.00
   -9   18    9    -15.01      0.00
   -6   18    9      8.08      0.00
   -3   18    9      6.70      0.00
    0   18    9     12.02      0.00
    3   18    9     -8.98      0.00
    6   18    9    -22.28      0.00
    9   18    9     -4.99      0.00
   12   18    9      7.14      0.00
   15   18    9      5.53      0.00
   18   18    9     20.70      0.00
  -35   19    9     -8.31      0.00
  -32   19    9     -0.25      0.00
  -29   19    9     14.39      0.00
  -26   19    9     10.25      0.00
  -23   19    9    -17.16      0.00
  -20   19    9      0.95      0.00
  -17   19    9      2.70      0.00
  -14   19    9     -6.33      0.00
  -11   19    9      2.27      0.00
   -8   19    9     -1.17      0.00
   -5   19    9     22.41      0.00
   -2   19    9    -17.72      0.00
    1   19    9     16.30      0.00
    4   19    9      3.43      0.00
    7   19    9     -1.33      0.00
   10   19    9      1.03      0.00
   13   19    9      1.08      0.00
   16   19    9     11.72      0.00
   19   19    9    -14.83      0.00
  -37   20    9     -0.01      0.00
  -34   20    9     -9.11      0.00
  -31   20    9      5.30      0.00
  -28   20    9    -12.69      0.00
  -25   20    9    -25.46      0.00
  -22   20    9     -9.90      0.00
  -19   20    9      3.90      0.00
  -16   20    9     11.73      0.00
  -13   20    9    -12.43      0.00
  -10   20    9     -2.32      0.00
   -7   20    9     -5.61      0.00
   -4   20    9     15.64      0.00
   -1   20    9     -4.81      0.00
    2   20    9      8.86      0.00
    5   20    9     -4.99      0.00
    8   20    9      8.27      0.00
   11   20    9     -8.75      0.00
   14   20    9      0.30      0.00
   17   20    9     -5.51      0.00
   20   20    9    -27.46      0.00
  -39   21    9      2.09      0.00
  -36   21    9     -6.29      0.00
  -33   21    9     -1.94      0.00
  -30   21    9     15.19      0.00
  -27   21    9     -1.90      0.00
  -24   21    9     -5.15      0.00
  -21   21    9     -0.54      0.00
  -18   21    9      8.22      0.00
  -15   21    9     10.77      0.00
  -12   21    9    -21.13      0.00
   -9   21    9      4.70      0.00
   -6   21    9      4.60      0.00
   -3   21    9     -2.22      0.00
    0   21    9     11.37      0.00
    3   21    9      5.38      0.00
    6   21    9     -1.90      0.00
    9   21    9     -6.62      0.00
   12   21    9    -14.61      0.00
   15   21    9      8.54      0.00
   18   21    9     -3.42      0.00
  -38   22    9     14.85      0.00
  -35   22    9      2.79      0.00
  -32   22    9      0.87      0.00
  -29   22    9      6.23      0.00
  -26   22    9    -11.88      0.00
  -23   22    9      3.30      0.00
  -20   22    9     -0.11      0.00
  -17   22    9     -4.54      0.00
  -14   22    9    -22.81      0.00
  -11   22    9     18.19      0.00
   -8   22    9     -9.12      0.00
   -5   22    9      2.37      0.00
   -2   22    9    -22.62      0.00
    1   22    9      3.04      0.00
    4   22    9     -2.21      0.00
    7   22    9     -0.68      0.00
   10   22    9      5.64      0.00
   13   22    9     -7.05      0.00
   16   22    9     -9.21      0.00
  -37   23    9      0.11      0.00
  -34   23    9     -0.78      0.00
  -31   23    9      1.07      0.00
  -28   23    9     -6.48      0.00
  -25   23    9     -3.32      0.00
  -22   23    9    -18.50      0.00
  -19   23    9     -2.71      0.00
  -16   23    9     -4.35      0.00
  -13   23    9     -8.67      0.00
  -10   23    9      3.98      0.00
   -7   23    9      0.43      0.00
   -4   23    9    -12.46      0.00
   -1   23    9     -6.05      0.00
    2   23    9     -2.06      0.00
    5   23    9      1.68      0.00
    8   23    9      2.88      0.00
   11   23    9    -10.95      0.00
   14   23    9     -2.05      0.00
  -39   24    9      5.50      0.00
  -36   24    9     12.37      0.00
  -33   24    9      6.71      0.00
  -30   24    9      7.21      0.00
  -27   24    9      6.17      0.00
  -24   24    9    -13.57      0.00
  -21   24    9     -5.43      0.00
  -18   24    9      3.83      0.00
  -15   24    9    -22.14      0.00
  -12   24    9     -2.84      0.00
   -9   24    9     -2.19      0.00
   -6   24    9      0.40      0.00
   -3   24    9    -15.38      0.00
    0   24    9    -13.93      0.00
    3   24    9     10.10      0.00
    6   24    9     -4.53      0.00
    9   24    9      7.33      0.00
   12   24    9      0.43      0.00
   15   24    9     -5.00      0.00
  -38   25    9     -2.19      0.00
  -35   25    9    -12.05      0.00
  -32   25    9      5.26      0.00
  -29   25    9    -12.14      0.00
  -26   25    9     11.13      0.00
  -23   25    9     -9.96      0.00
  -20   25    9     40.49      0.00
  -17   25    9      2.49      0.00
  -14   25    9     -3.02      0.00
  -11   25    9     19.77      0.00
   -8   25    9     11.29      0.00
   -5   25    9      7.58      0.00
   -2   25    9     13.34      0.00
    1   25    9     -2.93      0.00
    4   25    9      2.70      0.00
    7   25    9      8.19      0.00
   10   25    9     -3.16      0.00
   13   25    9     -0.92      0.00
  -37   26    9    -14.62      0.00
  -34   26    9    -10.52      0.00
  -31   26    9     -3.11      0.00
  -28   26    9     -2.23      0.00
  -25   26    9     -3.41      0.00
  -22   26    9     19.08      0.00
  -19   26    9      6.67      0.00
  -16   26    9     -8.19      0.00
  -13   26    9      5.96      0.00
  -10   26    9      1.74      0.00
   -7   26    9     -7.17      0.00
   -4   26    9    -11.92      0.00
   -1   26    9     -4.29      0.00
    2   26    9     12.55      0.00
    5   26    9      2.95      0.00
    8   26    9      3.77      0.00
   11   26    9     -9.14      0.00
  -39   27    9     -6.85      0.00
  -36   27    9     -6.17      0.00
  -33   27    9     -1.74      0.00
  -30   27    9     -5.28      0.00
  -27   27    9     -3.58      0.00
  -24   27    9     -5.84      0.00
  -21   27    9     60.36      0.00
  -18   27    9    -20.41      0.00
  -15   27    9    -15.20      0.00
  -12   27    9     -6.30      0.00
   -9   27    9     -6.98      0.00
   -6   27    9    -13.55      0.00
   -3   27    9     -3.03      0.00
    0   27    9     -1.20      0.00
    3   27    9      3.29      0.00
    6   27    9     -0.22      0.00
    9   27    9     -3.80      0.00
   12   27    9    -11.38      0.00
  -38   28    9    -12.09      0.00
  -35   28    9     12.02      0.00
  -32   28    9     -1.09      0.00
  -29   28    9     -4.34      0.00
  -26   28    9     -0.14      0.00
  -23   28    9      7.81      0.00
  -20   28    9     13.78      0.00
  -17   28    9    -13.32      0.00
  -14   28    9     -2.04      0.00
  -11   28    9     -5.61      0.00
   -8   28    9    -14.38      0.00
   -5   28    9     -3.65      0.00
   -2   28    9      1.34      0.00
    1   28    9     -3.86      0.00
    4   28    9     -7.56      0.00
    7   28    9      9.41      0.00
   10   28    9      2.11      0.00
  -37   29    9    -11.62      0.00
  -34   29    9     11.07      0.00
  -31   29    9     -9.40      0.00
  -28   29    9     -3.32      0.00
  -25   29    9     14.55      0.00
  -22   29    9      8.84      0.00
  -19   29    9     -2.62      0.00
  -16   29    9     -6.98      0.00
  -13   29    9     10.90      0.00
  -10   29    9    -18.97      0.00
   -7   29    9     -3.58      0.00
   -4   29    9     -0.29      0.00
   -1   29    9      0.12      0.00
    2   29    9      2.24      0.00
    5   29    9     -9.75      0.00
    8   29    9     12.40      0.00
  -36   30    9     -3.67      0.00
  -33   30    9    -10.45      0.00
  -30   30    9     11.16      0.00
  -27   30    9      3.11      0.00
  -24   30    9      3.56      0.00
  -21   30    9      4.75      0.00
  -18   30    9     -1.83      0.00
  -15   30    9     17.44      0.00
  -12   30    9     -3.43      0.00
   -9   30    9     -1.51      0.00
   -6   30    9     -2.89      0.00
   -3   30    9     -4.19      0.00
    0   30    9      1.91      0.00
    3   30    9    -11.97      0.00
    6   30    9     -8.36      0.00
  -35   31    9     -4.75      0.00
  -32   31    9     -3.38      0.00
  -29   31    9      2.06      0.00
  -26   31    9      2.28      0.00
  -23   31    9      8.77      0.00
  -20   31    9      1.42      0.00
  -17   31    9      0.31      0.00
  -14   31    9     -1.13      0.00
  -11   31    9      9.52      0.00
   -8   31    9      1.11      0.00
   -5   31    9      2.06      0.00
   -2   31    9      9.15      0.00
    1   31    9      2.57      0.00
    4   31    9      1.40      0.00
  -34   32    9     -8.73      0.00
  -31   32    9     -4.07      0.00
  -28   32    9      3.30      0.00
  -25   32    9     12.76      0.00
  -22   32    9      7.81      0.00
  -19   32    9      2.42      0.00
  -16   32    9     -6.91      0.00
  -13   32    9     -7.29      0.00
  -10   32    9      2.34      0.00
   -7   32    9     -7.71      0.00
   -4   32    9    -14.62      0.00
   -1   32    9     -2.14      0.00
    2   32    9     -7.10      0.00
  -36   33    9    -17.89      0.00
  -33   33    9      1.15      0.00
  -30   33    9     -5.54      0.00
  -27   33    9     -1.53      0.00
  -24   33    9     18.69      0.00
  -21   33    9     -8.24      0.00
  -18   33    9      8.71      0.00
  -15   33    9     -3.45      0.00
  -12   33    9     -0.83      0.00
   -9   33    9      0.06      0.00
   -6   33    9      3.68      0.00
   -3   33    9    -14.83      0.00
    0   33    9    -16.32      0.00
    3   33    9      5.94      0.00
  -35   34    9     -3.85      0.00
  -32   34    9    -12.08      0.00
  -29   34    9      3.97      0.00
  -26   34    9     23.59      0.00
  -23   34    9      9.73      0.00
  -20   34    9     -5.68      0.00
  -17   34    9      2.92      0.00
  -14   34    9     -4.60      0.00
  -11   34    9     -0.35      0.00
   -8   34    9     -3.55      0.00
   -5   34    9     -2.53      0.00
   -2   34    9     -4.43      0.00
    1   34    9      9.74      0.00
  -34   35    9      1.10      0.00
  -31   35    9     -4.72      0.00
  -28   35    9     21.45      0.00
  -25   35    9    -16.85      0.00
  -22   35    9     -9.18      0.00
  -19   35    9      7.95      0.00
  -16   35    9      3.59      0.00
  -13   35    9     18.29      0.00
  -10   35    9     -4.79      0.00
   -7   35    9      5.39      0.00
   -4   35    9     25.15      0.00
   -1   35    9     -6.45      0.00
  -33   36    9     -3.28      0.00
  -30   36    9     -7.35      0.00
  -27   36    9     -2.93      0.00
  -24   36    9     -7.14      0.00
  -21   36    9     -3.04      0.00
  -18   36    9      5.93      0.00
  -15   36    9     11.27      0.00
  -12   36    9     -4.94      0.00
   -9   36    9     -7.18      0.00
   -6   36    9     22.56      0.00
   -3   36    9     -1.80      0.00
  -29   37    9      4.74      0.00
  -26   37    9    -10.36      0.00
  -23   37    9     -6.92      0.00
  -20   37    9      4.21      0.00
  -17   37    9      6.25      0.00
  -14   37    9     -5.56      0.00
  -11   37    9      0.24      0.00
   -8   37    9      4.61      0.00
  -28   38    9     -8.11      0.00
  -25   38    9     -4.05      0.00
  -22   38    9     -6.72      0.00
  -19   38    9    -10.16      0.00
  -16   38    9     -2.15      0.00
  -13   38    9     -5.33      0.00
  -10   38    9     -5.11      0.00
  -27   39    9     16.99      0.00
  -24   39    9     -8.09      0.00
  -21   39    9    -17.29      0.00
  -18   39    9     -4.66      0.00
  -15   39    9     -9.87      0.00
  -12   39    9      8.53      0.00
  -20   40    9    -24.90      0.00
   -1    1   10    153.37      0.00
   -3    2   10   -268.33      0.00
    0    2   10   -114.81      0.00
   -5    3   10   -146.29      0.00
   -2    3   10     -4.87      0.00
    1    3   10     88.17      0.00
   -7    4   10    125.58      0.00
   -4    4   10     86.05      0.00
   -1    4   10    131.49      0.00
    2    4   10    -14.98      0.00
   -9    5   10     62.72      0.00
   -6    5   10     41.91      0.00
   -3    5   10     -4.91      0.00
    0    5   10    -80.05      0.00
    3    5   10     17.75      0.00
  -11    6   10    -23.22      0.00
   -8    6   10    -10.68      0.00
   -5    6   10      2.33      0.00
   -2    6   10     -9.10      0.00
    1    6   10   -138.51      0.00
    4    6   10     64.81      0.00
  -13    7   10     23.86      0.00
  -10    7   10      1.94      0.00
   -7    7   10     54.16      0.00
   -4    7   10     97.88      0.00
   -1    7   10     24.64      0.00
    2    7   10     56.68      0.00
    5    7   10     -4.96      0.00
  -15    8   10     27.80      0.00
  -12    8   10    -31.27      0.00
   -9    8   10     21.66      0.00
   -6    8   10      2.06      0.00
   -3    8   10    112.94      0.00
    0    8   10    -92.76      0.00
    3    8   10     30.54      0.00
    6    8   10     -6.27      0.00
  -17    9   10      5.08      0.00
  -14    9   10     12.62      0.00
  -11    9   10     35.02      0.00
   -8    9   10    -62.09      0.00
   -5    9   10     59.49      0.00
   -2    9   10     -5.34      0.00
    1    9   10     43.65      0.00
    4    9   10     57.68      0.00
    7    9   10    -20.75      0.00
  -19   10   10    -13.93      0.00
  -16   10   10    -15.33      0.00
  -13   10   10      9.06      0.00
  -10   10   10     51.67      0.00
   -7   10   10    -78.45      0.00
   -4   10   10     82.12      0.00
   -1   10   10      3.83      0.00
    2   10   10     71.80      0.00
    5   10   10     79.81      0.00
    8   10   10     -2.24      0.00
  -21   11   10     -7.13      0.00
  -18   11   10      9.58      0.00
  -15   11   10      7.52      0.00
  -12   11   10     13.51      0.00
   -9   11   10      0.85      0.00
   -6   11   10    -48.93      0.00
   -3   11   10    -38.46      0.00
    0   11   10     10.29      0.00
    3   11   10     25.83      0.00
    6   11   10     13.09      0.00
    9   11   10    -17.17      0.00
  -23   12   10     22.23      0.00
  -20   12   10      3.54      0.00
  -17   12   10      8.64      0.00
  -14   12   10      4.11      0.00
  -11   12   10      8.39      0.00
   -8   12   10    -43.50      0.00
   -5   12   10     -1.53      0.00
   -2   12   10    -35.29      0.00
    1   12   10     15.76      0.00
    4   12   10     25.01      0.00
    7   12   10      1.21      0.00
   10   12   10      6.58      0.00
  -25   13   10      5.17      0.00
  -22   13   10    -18.83      0.00
  -19   13   10     19.92      0.00
  -16   13   10     -7.86      0.00
  -13   13   10     -5.68      0.00
  -10   13   10      9.74      0.00
   -7   13   10     33.41      0.00
   -4   13   10    -25.18      0.00
   -1   13   10      9.73      0.00
    2   13   10     -1.18      0.00
    5   13   10      4.39      0.00
    8   13   10     -6.94      0.00
   11   13   10     29.06      0.00
  -27   14   10      0.42      0.00
  -24   14   10      8.26      0.00
  -21   14   10    -26.10      0.00
  -18   14   10    -12.85      0.00
  -15   14   10     -7.97      0.00
  -12   14   10     25.67      0.00
   -9   14   10    -11.45      0.00
   -6   14   10    -24.13      0.00
   -3   14   10    -13.58      0.00
    0   14   10    -19.28      0.00
    3   14   10     42.68      0.00
    6   14   10     -9.57      0.00
    9   14   10     -1.76      0.00
   12   14   10    -16.80      0.00
  -29   15   10      2.91      0.00
  -26   15   10     -6.68      0.00
  -23   15   10      6.93      0.00
  -20   15   10     -2.22      0.00
  -17   15   10    -18.30      0.00
  -14   15   10    -11.37      0.00
  -11   15   10     -2.33      0.00
   -8   15   10     10.18      0.00
   -5   15   10     18.53      0.00
   -2   15   10    -12.16      0.00
    1   15   10     -2.54      0.00
    4   15   10      7.74      0.00
    7   15   10     -2.34      0.00
   10   15   10     -8.99      0.00
   13   15   10     -1.44      0.00
  -31   16   10    -19.30      0.00
  -28   16   10     -2.77      0.00
  -25   16   10      9.50      0.00
  -22   16   10    -19.27      0.00
  -19   16   10      4.97      0.00
  -16   16   10     17.85      0.00
  -13   16   10     -4.17      0.00
  -10   16   10    -16.30      0.00
   -7   16   10     31.98      0.00
   -4   16   10     15.07      0.00
   -1   16   10    -33.37      0.00
    2   16   10     13.25      0.00
    5   16   10     -5.25      0.00
    8   16   10      5.98      0.00
   11   16   10     12.40      0.00
   14   16   10     -7.13      0.00
  -33   17   10     -7.53      0.00
  -30   17   10      6.12      0.00
  -27   17   10    -10.89      0.00
  -24   17   10     11.69      0.00
  -21   17   10     20.75      0.00
  -18   17   10     -4.01      0.00
  -15   17   10     31.98      0.00
  -12   17   10    -21.93      0.00
   -9   17   10     13.08      0.00
   -6   17   10     -0.57      0.00
   -3   17   10     12.35      0.00
    0   17   10      1.10      0.00
    3   17   10     14.19      0.00
    6   17   10     12.15      0.00
    9   17   10      4.70      0.00
   12   17   10     -5.53      0.00
   15   17   10     -7.01      0.00
  -35   18   10     -4.61      0.00
  -32   18   10      2.37      0.00
  -29   18   10      1.88      0.00
  -26   18   10     -3.03      0.00
  -23   18   10      1.35      0.00
  -20   18   10     -0.39      0.00
  -17   18   10    -15.58      0.00
  -14   18   10     -2.84      0.00
  -11   18   10     -8.90      0.00
   -8   18   10     10.21      0.00
   -5   18   10      3.77      0.00
   -2   18   10     37.09      0.00
    1   18   10     -9.56      0.00
    4   18   10    -14.61      0.00
    7   18   10      0.25      0.00
   10   18   10      9.71      0.00
   13   18   10      2.58      0.00
   16   18   10      3.29      0.00
  -37   19   10     -3.58      0.00
  -34   19   10      9.93      0.00
  -31   19   10     -7.76      0.00
  -28   19   10     11.78      0.00
  -25   19   10      0.84      0.00
  -22   19   10    -14.53      0.00
  -19   19   10    -10.66      0.00
  -16   19   10     -2.03      0.00
  -13   19   10     -1.53      0.00
  -10   19   10     -4.17      0.00
   -7   19   10      8.47      0.00
   -4   19   10     16.02      0.00
   -1   19   10     13.26      0.00
    2   19   10     -6.11      0.00
    5   19   10    -14.97      0.00
    8   19   10     -5.22      0.00
   11   19   10     -2.59      0.00
   14   19   10      8.58      0.00
   17   19   10     -7.18      0.00
  -39   20   10     -9.08      0.00
  -36   20   10     -3.12      0.00
  -33   20   10      8.29      0.00
  -30   20   10    -12.11      0.00
  -27   20   10     -6.17      0.00
  -24   20   10     26.92      0.00
  -21   20   10     -8.00      0.00
  -18   20   10     -9.61      0.00
  -15   20   10     -5.92      0.00
  -12   20   10    -12.89      0.00
   -9   20   10     -6.28      0.00
   -6   20   10    -17.99      0.00
   -3   20   10     11.73      0.00
    0   20   10    -11.70      0.00
    3   20   10      6.40      0.00
    6   20   10     -7.81      0.00
    9   20   10     -4.02      0.00
   12   20   10      0.28      0.00
   15   20   10      2.05      0.00
   18   20   10      0.84      0.00
  -38   21   10     -9.43      0.00
  -35   21   10    -11.41      0.00
  -32   21   10    -18.42      0.00
  -29   21   10      4.21      0.00
  -26   21   10      3.42      0.00
  -23   21   10      3.02      0.00
  -20   21   10      5.51      0.00
  -17   21   10     -0.67      0.00
  -14   21   10      1.08      0.00
  -11   21   10      0.20      0.00
   -8   21   10    -15.91      0.00
   -5   21   10     -3.27      0.00
   -2   21   10      8.43      0.00
    1   21   10     16.17      0.00
    4   21   10     29.22      0.00
    7   21   10     -1.72      0.00
   10   21   10     -5.36      0.00
   13   21   10     -5.04      0.00
   16   21   10     -7.17      0.00
  -37   22   10     -1.62      0.00
  -34   22   10     -6.77      0.00
  -31   22   10      5.66      0.00
  -28   22   10      6.41      0.00
  -25   22   10     10.28      0.00
  -22   22   10      3.57      0.00
  -19   22   10     15.79      0.00
  -16   22   10     -0.69      0.00
  -13   22   10     -9.71      0.00
  -10   22   10      1.50      0.00
   -7   22   10     -7.00      0.00
   -4   22   10     -0.55      0.00
   -1   22   10     10.25      0.00
    2   22   10     20.69      0.00
    5   22   10     25.20      0.00
    8   22   10      6.35      0.00
   11   22   10      2.08      0.00
   14   22   10      9.65      0.00
   17   22   10     -3.49      0.00
  -39   23   10      5.18      0.00
  -36   23   10     -2.53      0.00
  -33   23   10      7.74      0.00
  -30   23   10      3.04      0.00
  -27   23   10    -13.58      0.00
  -24   23   10      6.97      0.00
  -21   23   10     -1.42      0.00
  -18   23   10      3.35      0.00
  -15   23   10     15.64      0.00
  -12   23   10     -4.55      0.00
   -9   23   10     11.43      0.00
   -6   23   10     -3.86      0.00
   -3   23   10     11.38      0.00
    0   23   10     -2.06      0.00
    3   23   10     33.54      0.00
    6   23   10      4.04      0.00
    9   23   10    -10.93      0.00
   12   23   10      1.08      0.00
   15   23   10      6.84      0.00
  -38   24   10     -2.84      0.00
  -35   24   10     -1.80      0.00
  -32   24   10     -1.33      0.00
  -29   24   10     14.68      0.00
  -26   24   10      7.30      0.00
  -23   24   10      4.78      0.00
  -20   24   10      2.21      0.00
  -17   24   10    -11.81      0.00
  -14   24   10     -3.73      0.00
  -11   24   10    -15.95      0.00
   -8   24   10     -5.85      0.00
   -5   24   10      0.09      0.00
   -2   24   10     -3.59      0.00
    1   24   10     -2.83      0.00
    4   24   10      5.34      0.00
    7   24   10     -9.17      0.00
   10   24   10     10.20      0.00
   13   24   10     -5.92      0.00
  -37   25   10      3.27      0.00
  -34   25   10     -1.42      0.00
  -31   25   10     -1.28      0.00
  -28   25   10     -7.68      0.00
  -25   25   10     -3.27      0.00
  -22   25   10      5.36      0.00
  -19   25   10      6.57      0.00
  -16   25   10    -22.67      0.00
  -13   25   10      4.48      0.00
  -10   25   10      3.85      0.00
   -7   25   10      0.16      0.00
   -4   25   10     -3.53      0.00
   -1   25   10      0.43      0.00
    2   25   10     -1.98      0.00
    5   25   10      6.60      0.00
    8   25   10     -3.71      0.00
   11   25   10      6.94      0.00
   14   25   10    -15.73      0.00
  -39   26   10      1.38      0.00
  -36   26   10      0.60      0.00
  -33   26   10      8.71      0.00
  -30   26   10     -0.67      0.00
  -27   26   10    -12.70      0.00
  -24   26   10    -10.86      0.00
  -21   26   10    -22.91      0.00
  -18   26   10      5.62      0.00
  -15   26   10      6.13      0.00
  -12   26   10      7.75      0.00
   -9   26   10     -5.38      0.00
   -6   26   10      9.91      0.00
   -3   26   10     -8.36      0.00
    0   26   10    -16.59      0.00
    3   26   10     16.62      0.00
    6   26   10     -4.75      0.00
    9   26   10     12.88      0.00
   12   26   10     -7.86      0.00
  -38   27   10      9.12      0.00
  -35   27   10     12.11      0.00
  -32   27   10      1.83      0.00
  -29   27   10      2.96      0.00
  -26   27   10      4.97      0.00
  -23   27   10     -4.57      0.00
  -20   27   10     -7.14      0.00
  -17   27   10     -0.40      0.00
  -14   27   10     11.60      0.00
  -11   27   10     -1.66      0.00
   -8   27   10     10.61      0.00
   -5   27   10     -2.02      0.00
   -2   27   10     10.75      0.00
    1   27   10     -4.69      0.00
    4   27   10      6.26      0.00
    7   27   10     -2.17      0.00
   10   27   10     17.35      0.00
  -37   28   10     -2.07      0.00
  -34   28   10      3.47      0.00
  -31   28   10      9.03      0.00
  -28   28   10     -1.13      0.00
  -25   28   10      7.69      0.00
  -22   28   10      6.81      0.00
  -19   28   10      7.70      0.00
  -16   28   10     -2.62      0.00
  -13   28   10      2.86      0.00
  -10   28   10     14.46      0.00
   -7   28   10      3.76      0.00
   -4   28   10    -13.08      0.00
   -1   28   10     -3.64      0.00
    2   28   10     13.01      0.00
    5   28   10     -8.66      0.00
    8   28   10      0.74      0.00
  -36   29   10      9.34      0.00
  -33   29   10     -7.38      0.00
  -30   29   10      8.45      0.00
  -27   29   10      5.25      0.00
  -24   29   10     -1.79      0.00
  -21   29   10      8.08      0.00
  -18   29   10     -4.50      0.00
  -15   29   10      6.85      0.00
  -12   29   10    -29.30      0.00
   -9   29   10      7.82      0.00
   -6   29   10      9.03      0.00
   -3   29   10     -7.89      0.00
    0   29   10     -3.13      0.00
    3   29   10      9.61      0.00
    6   29   10      2.84      0.00
    9   29   10     -3.71      0.00
  -35   30   10     -1.49      0.00
  -32   30   10     -1.83      0.00
  -29   30   10      0.41      0.00
  -26   30   10      2.91      0.00
  -23   30   10     12.25      0.00
  -20   30   10     10.39      0.00
  -17   30   10     10.91      0.00
  -14   30   10    -14.43      0.00
  -11   30   10    -17.51      0.00
   -8   30   10     -6.52      0.00
   -5   30   10     -7.25      0.00
   -2   30   10     -8.74      0.00
    1   30   10      0.80      0.00
    4   30   10      7.27      0.00
    7   30   10      0.24      0.00
  -37   31   10     -3.82      0.00
  -34   31   10     17.30      0.00
  -31   31   10     -4.06      0.00
  -28   31   10      4.52      0.00
  -25   31   10      4.58      0.00
  -22   31   10     -3.47      0.00
  -19   31   10      1.12      0.00
  -16   31   10     11.16      0.00
  -13   31   10     -7.59      0.00
  -10   31   10     -2.97      0.00
   -7   31   10     10.32      0.00
   -4   31   10     -3.65      0.00
   -1   31   10      3.64      0.00
    2   31   10      5.56      0.00
    5   31   10     -3.06      0.00
  -36   32   10     -2.08      0.00
  -33   32   10     -8.86      0.00
  -30   32   10     -4.72      0.00
  -27   32   10     -0.25      0.00
  -24   32   10     10.79      0.00
  -21   32   10      7.29      0.00
  -18   32   10      7.57      0.00
  -15   32   10     -4.69      0.00
  -12   32   10    -12.21      0.00
   -9   32   10      1.80      0.00
   -6   32   10     13.61      0.00
   -3   32   10     -0.09      0.00
    0   32   10      3.29      0.00
    3   32   10      1.15      0.00
  -35   33   10     -5.84      0.00
  -32   33   10      5.96      0.00
  -29   33   10     -8.33      0.00
  -26   33   10     10.49      0.00
  -23   33   10      3.26      0.00
  -20   33   10     -0.58      0.00
  -17   33   10      8.47      0.00
  -14   33   10      4.13      0.00
  -11   33   10      7.14      0.00
   -8   33   10      0.47      0.00
   -5   33   10    -14.66      0.00
   -2   33   10     -0.59      0.00
    1   33   10      1.64      0.00
  -34   34   10     -2.44      0.00
  -31   34   10     -4.13      0.00
  -28   34   10     12.30      0.00
  -25   34   10     -2.27      0.00
  -22   34   10     10.03      0.00
  -19   34   10     19.74      0.00
  -16   34   10     -2.16      0.00
  -13   34   10    -10.91      0.00
  -10   34   10     -3.60      0.00
   -7   34   10     -3.21      0.00
   -4   34   10    -12.72      0.00
   -1   34   10     -6.19      0.00
  -33   35   10      8.91      0.00
  -30   35   10    -12.76      0.00
  -27   35   10     -0.83      0.00
  -24   35   10      2.80      0.00
  -21   35   10     -3.49      0.00
  -18   35   10      1.92      0.00
  -15   35   10     -4.08      0.00
  -12   35   10     -0.35      0.00
   -9   35   10     -4.89      0.00
   -6   35   10      3.01      0.00
   -3   35   10      3.03      0.00
  -32   36   10      7.52      0.00
  -29   36   10    -11.99      0.00
  -26   36   10     -8.60      0.00
  -23   36   10      3.88      0.00
  -20   36   10      7.59      0.00
  -17   36   10     -4.16      0.00
  -14   36   10     -8.51      0.00
  -11   36   10      2.88      0.00
   -8   36   10      5.06      0.00
   -5   36   10      5.61      0.00
  -31   37   10     -7.47      0.00
  -28   37   10      3.03      0.00
  -25   37   10     -3.84      0.00
  -22   37   10     16.21      0.00
  -19   37   10      6.24      0.00
  -16   37   10     -4.98      0.00
  -13   37   10     -3.58      0.00
  -10   37   10     -5.68      0.00
   -7   37   10      2.37      0.00
  -27   38   10     -8.07      0.00
  -24   38   10    -10.14      0.00
  -21   38   10      0.57      0.00
  -18   38   10     -6.06      0.00
  -15   38   10     12.19      0.00
  -12   38   10     12.74      0.00
   -9   38   10      8.95      0.00
  -26   39   10    -13.63      0.00
  -23   39   10      4.28      0.00
  -20   39   10      9.86      0.00
  -17   39   10     -2.20      0.00
  -14   39   10     12.33      0.00
    0    1   11      2.17      0.00
   -2    2   11    -36.33      0.00
    1    2   11    -55.55      0.00
   -4    3   11     11.76      0.00
   -1    3   11     43.95      0.00
    2    3   11     84.19      0.00
   -6    4   11    -51.16      0.00
   -3    4   11     90.99      0.00
    0    4   11     18.66      0.00
    3    4   11     -7.01      0.00
   -8    5   11    -11.27      0.00
   -5    5   11     25.51      0.00
   -2    5   11   -204.47      0.00
    1    5   11     38.62      0.00
    4    5   11      6.79      0.00
  -10    6   11     44.15      0.00
   -7    6   11   -101.56      0.00
   -4    6   11     25.46      0.00
   -1    6   11    134.64      0.00
    2    6   11     39.57      0.00
    5    6   11      7.21      0.00
  -12    7   11     -1.43      0.00
   -9    7   11     21.66      0.00
   -6    7   11    143.80      0.00
   -3    7   11     96.45      0.00
    0    7   11     79.63      0.00
    3    7   11     31.56      0.00
    6    7   11     15.47      0.00
  -14    8   11      2.97      0.00
  -11    8   11     54.35      0.00
   -8    8   11     32.67      0.00
   -5    8   11      4.80      0.00
   -2    8   11      3.70      0.00
    1    8   11     50.90      0.00
    4    8   11     -2.17      0.00
    7    8   11     54.68      0.00
  -16    9   11     -8.99      0.00
  -13    9   11     46.45      0.00
  -10    9   11     28.60      0.00
   -7    9   11     32.27      0.00
   -4    9   11    -97.70      0.00
   -1    9   11     37.58      0.00
    2    9   11    -50.03      0.00
    5    9   11    -23.40      0.00
    8    9   11     -0.80      0.00
  -18   10   11     -6.18      0.00
  -15   10   11     26.50      0.00
  -12   10   11      4.82      0.00
   -9   10   11      7.82      0.00
   -6   10   11    106.60      0.00
   -3   10   11    -18.37      0.00
    0   10   11    -30.49      0.00
    3   10   11     -3.76      0.00
    6   10   11     -2.34      0.00
    9   10   11      5.98      0.00
  -20   11   11      4.70      0.00
  -17   11   11     -1.88      0.00
  -14   11   11      3.73      0.00
  -11   11   11      4.63      0.00
   -8   11   11     -4.35      0.00
   -5   11   11    -12.71      0.00
   -2   11   11     19.09      0.00
    1   11   11     25.17      0.00
    4   11   11    -29.22      0.00
    7   11   11    -16.71      0.00
   10   11   11      5.53      0.00
  -22   12   11     -2.22      0.00
  -19   12   11    -14.38      0.00
  -16   12   11     -0.73      0.00
  -13   12   11      6.98      0.00
  -10   12   11      1.16      0.00
   -7   12   11     82.77      0.00
   -4   12   11    -19.50      0.00
   -1   12   11    -47.09      0.00
    2   12   11     51.13      0.00
    5   12   11     13.67      0.00
    8   12   11     -5.48      0.00
   11   12   11     -9.42      0.00
  -24   13   11      0.19      0.00
  -21   13   11     -0.67      0.00
  -18   13   11    -16.48      0.00
  -15   13   11      4.12      0.00
  -12   13   11     -6.61      0.00
   -9   13   11     69.88      0.00
   -6   13   11     47.32      0.00
   -3   13   11     -5.84      0.00
    0   13   11      4.25      0.00
    3   13   11     15.54      0.00
    6   13   11      3.24      0.00
    9   13   11     15.94      0.00
   12   13   11    -19.51      0.00
  -26   14   11      5.23      0.00
  -23   14   11      1.51      0.00
  -20   14   11      3.07      0.00
  -17   14   11     -7.42      0.00
  -14   14   11    -16.83      0.00
  -11   14   11    -10.28      0.00
   -8   14   11     -7.92      0.00
   -5   14   11      2.55      0.00
   -2   14   11    -45.84      0.00
    1   14   11     26.17      0.00
    4   14   11     -8.90      0.00
    7   14   11     12.58      0.00
   10   14   11     -8.20      0.00
   13   14   11      3.47      0.00
  -28   15   11     -1.96      0.00
  -25   15   11      8.48      0.00
  -22   15   11      1.68      0.00
  -19   15   11    -26.44      0.00
  -16   15   11     -4.08      0.00
  -13   15   11    -13.35      0.00
  -10   15   11     -4.75      0.00
   -7   15   11     52.44      0.00
   -4   15   11    -50.13      0.00
   -1   15   11     21.14      0.00
    2   15   11     17.02      0.00
    5   15   11     -0.99      0.00
    8   15   11     -8.87      0.00
   11   15   11      1.35      0.00
   14   15   11     -7.35      0.00
  -30   16   11     11.74      0.00
  -27   16   11     24.91      0.00
  -24   16   11     -9.29      0.00
  -21   16   11     -1.91      0.00
  -18   16   11     -5.60      0.00
  -15   16   11    -15.38      0.00
  -12   16   11     12.89      0.00
   -9   16   11     12.51      0.00
   -6   16   11     13.12      0.00
   -3   16   11    -11.79      0.00
    0   16   11     38.39      0.00
    3   16   11    -11.53      0.00
    6   16   11      8.44      0.00
    9   16   11    -21.31      0.00
   12   16   11     -0.53      0.00
   15   16   11      6.44      0.00
  -32   17   11     -1.89      0.00
  -29   17   11     -5.29      0.00
  -26   17   11     20.56      0.00
  -23   17   11     11.53      0.00
  -20   17   11    -17.07      0.00
  -17   17   11     -0.22      0.00
  -14   17   11     -7.89      0.00
  -11   17   11     22.27      0.00
   -8   17   11     -5.83      0.00
   -5   17   11    -18.00      0.00
   -2   17   11     -1.75      0.00
    1   17   11    -10.23      0.00
    4   17   11      4.21      0.00
    7   17   11     -3.09      0.00
   10   17   11      3.70      0.00
   13   17   11     -2.21      0.00
   16   17   11     -6.34      0.00
  -34   18   11     11.27      0.00
  -31   18   11     16.60      0.00
  -28   18   11     -1.11      0.00
  -25   18   11     -2.42      0.00
  -22   18   11     13.51      0.00
  -19   18   11     12.51      0.00
  -16   18   11     11.72      0.00
  -13   18   11    -34.14      0.00
  -10   18   11      2.26      0.00
   -7   18   11    -11.18      0.00
   -4   18   11     -6.84      0.00
   -1   18   11      9.04      0.00
    2   18   11    -12.98      0.00
    5   18   11    -10.74      0.00
    8   18   11      3.24      0.00
   11   18   11     -4.14      0.00
   14   18   11     -3.26      0.00
   17   18   11     -4.56      0.00
  -36   19   11      8.64      0.00
  -33   19   11      3.97      0.00
  -30   19   11     12.69      0.00
  -27   19   11     -6.20      0.00
  -24   19   11    -18.13      0.00
  -21   19   11     -0.16      0.00
  -18   19   11      2.51      0.00
  -15   19   11      7.67      0.00
  -12   19   11      5.30      0.00
   -9   19   11     -7.28      0.00
   -6   19   11      6.46      0.00
   -3   19   11     -3.38      0.00
    0   19   11     -3.10      0.00
    3   19   11     15.19      0.00
    6   19   11      1.59      0.00
    9   19   11      3.87      0.00
   12   19   11    -18.61      0.00
   15   19   11     -3.42      0.00
   18   19   11      5.28      0.00
  -38   20   11     -2.00      0.00
  -35   20   11      5.14      0.00
  -32   20   11     10.41      0.00
  -29   20   11     -3.16      0.00
  -26   20   11    -22.22      0.00
  -23   20   11     -8.27      0.00
  -20   20   11      4.92      0.00
  -17   20   11      5.27      0.00
  -14   20   11    -16.37      0.00
  -11   20   11      6.95      0.00
   -8   20   11      8.15      0.00
   -5   20   11      4.43      0.00
   -2   20   11      0.21      0.00
    1   20   11      5.10      0.00
    4   20   11      2.36      0.00
    7   20   11     -3.12      0.00
   10   20   11      1.22      0.00
   13   20   11     -6.39      0.00
   16   20   11      2.58      0.00
   19   20   11     -6.43      0.00
  -37   21   11      9.35      0.00
  -34   21   11      3.39      0.00
  -31   21   11      5.74      0.00
  -28   21   11    -23.52      0.00
  -25   21   11    -51.38      0.00
  -22   21   11      0.79      0.00
  -19   21   11    -17.80      0.00
  -16   21   11     -7.56      0.00
  -13   21   11      9.16      0.00
  -10   21   11     -1.13      0.00
   -7   21   11     12.24      0.00
   -4   21   11     -9.30      0.00
   -1   21   11     14.52      0.00
    2   21   11      6.84      0.00
    5   21   11    -10.91      0.00
    8   21   11     -0.79      0.00
   11   21   11     -3.63      0.00
   14   21   11     -3.18      0.00
   17   21   11     -9.29      0.00
  -39   22   11     -3.49      0.00
  -36   22   11      6.20      0.00
  -33   22   11     -1.08      0.00
  -30   22   11     -1.14      0.00
  -27   22   11      0.64      0.00
  -24   22   11    -18.09      0.00
  -21   22   11     -3.50      0.00
  -18   22   11     -5.98      0.00
  -15   22   11     -8.87      0.00
  -12   22   11     -3.80      0.00
   -9   22   11      6.22      0.00
   -6   22   11      0.18      0.00
   -3   22   11     -7.01      0.00
    0   22   11      1.74      0.00
    3   22   11    -11.08      0.00
    6   22   11      1.66      0.00
    9   22   11     -3.33      0.00
   12   22   11     -5.84      0.00
   15   22   11     -2.00      0.00
  -38   23   11     -2.65      0.00
  -35   23   11    -10.26      0.00
  -32   23   11    -10.97      0.00
  -29   23   11    -18.49      0.00
  -26   23   11     -3.93      0.00
  -23   23   11      0.13      0.00
  -20   23   11    -16.12      0.00
  -17   23   11     14.65      0.00
  -14   23   11    -18.28      0.00
  -11   23   11     13.84      0.00
   -8   23   11     -8.08      0.00
   -5   23   11     27.72      0.00
   -2   23   11      6.92      0.00
    1   23   11      6.11      0.00
    4   23   11     -1.51      0.00
    7   23   11     -2.00      0.00
   10   23   11     11.96      0.00
   13   23   11     -0.11      0.00
   16   23   11     -7.94      0.00
  -37   24   11     -6.30      0.00
  -34   24   11    -42.07      0.00
  -31   24   11     10.37      0.00
  -28   24   11      0.06      0.00
  -25   24   11      3.10      0.00
  -22   24   11     15.20      0.00
  -19   24   11      0.92      0.00
  -16   24   11      7.90      0.00
  -13   24   11    -19.63      0.00
  -10   24   11     16.56      0.00
   -7   24   11      8.76      0.00
   -4   24   11     -0.74      0.00
   -1   24   11     -5.84      0.00
    2   24   11    -20.40      0.00
    5   24   11     24.19      0.00
    8   24   11     -5.95      0.00
   11   24   11     11.56      0.00
   14   24   11     -0.32      0.00
  -39   25   11    -11.30      0.00
  -36   25   11     -8.60      0.00
  -33   25   11     -7.24      0.00
  -30   25   11     -1.68      0.00
  -27   25   11      4.52      0.00
  -24   25   11      2.85      0.00
  -21   25   11     10.66      0.00
  -18   25   11      9.86      0.00
  -15   25   11    -18.81      0.00
  -12   25   11     -5.38      0.00
   -9   25   11      5.57      0.00
   -6   25   11      7.11      0.00
   -3   25   11     -9.17      0.00
    0   25   11      6.79      0.00
    3   25   11      1.99      0.00
    6   25   11     10.71      0.00
    9   25   11     -6.49      0.00
   12   25   11     -5.09      0.00
  -38   26   11     -7.77      0.00
  -35   26   11     10.23      0.00
  -32   26   11      9.36      0.00
  -29   26   11    -12.11      0.00
  -26   26   11     15.85      0.00
  -23   26   11      5.57      0.00
  -20   26   11      7.85      0.00
  -17   26   11      2.05      0.00
  -14   26   11     -0.40      0.00
  -11   26   11     -9.50      0.00
   -8   26   11      3.47      0.00
   -5   26   11      3.40      0.00
   -2   26   11    -14.11      0.00
    1   26   11      3.47      0.00
    4   26   11     11.51      0.00
    7   26   11      5.84      0.00
   10   26   11     -0.02      0.00
   13   26   11      2.52      0.00
  -37   27   11      1.57      0.00
  -34   27   11     -1.87      0.00
  -31   27   11     -0.34      0.00
  -28   27   11      9.96      0.00
  -25   27   11      6.14      0.00
  -22   27   11     13.29      0.00
  -19   27   11     -4.15      0.00
  -16   27   11    -18.00      0.00
  -13   27   11     10.98      0.00
  -10   27   11     12.65      0.00
   -7   27   11    -11.91      0.00
   -4   27   11      6.37      0.00
   -1   27   11    -10.81      0.00
    2   27   11     -9.53      0.00
    5   27   11      2.29      0.00
    8   27   11     -0.95      0.00
   11   27   11     -6.32      0.00
  -36   28   11     17.56      0.00
  -33   28   11    -11.69      0.00
  -30   28   11     -3.03      0.00
  -27   28   11      7.62      0.00
  -24   28   11     -3.36      0.00
  -21   28   11      2.81      0.00
  -18   28   11      9.74      0.00
  -15   28   11      2.77      0.00
  -12   28   11      5.74      0.00
   -9   28   11    -12.99      0.00
   -6   28   11     17.38      0.00
   -3   28   11     -1.51      0.00
    0   28   11     -0.18      0.00
    3   28   11     -4.25      0.00
    6   28   11     -1.37      0.00
    9   28   11      7.12      0.00
  -38   29   11     -7.95      0.00
  -35   29   11      4.60      0.00
  -32   29   11      1.05      0.00
  -29   29   11      4.30      0.00
  -26   29   11     -1.32      0.00
  -23   29   11      2.68      0.00
  -20   29   11     -5.23      0.00
  -17   29   11     -7.23      0.00
  -14   29   11     16.70      0.00
  -11   29   11     -0.13      0.00
   -8   29   11     -3.45      0.00
   -5   29   11      3.07      0.00
   -2   29   11     -3.29      0.00
    1   29   11      7.66      0.00
    4   29   11      5.21      0.00
    7   29   11      0.10      0.00
  -37   30   11      1.37      0.00
  -34   30   11    -15.81      0.00
  -31   30   11      0.79      0.00
  -28   30   11      8.72      0.00
  -25   30   11      5.29      0.00
  -22   30   11     -0.10      0.00
  -19   30   11      5.67      0.00
  -16   30   11     -8.22      0.00
  -13   30   11     -0.88      0.00
  -10   30   11     -8.57      0.00
   -7   30   11      9.48      0.00
   -4   30   11      0.76      0.00
   -1   30   11      8.20      0.00
    2   30   11      8.69      0.00
    5   30   11    -10.84      0.00
  -36   31   11    -16.64      0.00
  -33   31   11     -2.90      0.00
  -30   31   11     20.82      0.00
  -27   31   11      0.89      0.00
  -24   31   11      6.72      0.00
  -21   31   11      2.21      0.00
  -18   31   11     -5.48      0.00
  -15   31   11     -7.58      0.00
  -12   31   11     -4.33      0.00
   -9   31   11      1.44      0.00
   -6   31   11     -4.59      0.00
   -3   31   11     -2.21      0.00
    0   31   11     11.18      0.00
    3   31   11     14.12      0.00
    6   31   11      8.88      0.00
  -35   32   11    -20.42      0.00
  -32   32   11     -2.06      0.00
  -29   32   11     -3.24      0.00
  -26   32   11     10.51      0.00
  -23   32   11     16.65      0.00
  -20   32   11      4.60      0.00
  -17   32   11      0.02      0.00
  -14   32   11     -2.27      0.00
  -11   32   11      0.24      0.00
   -8   32   11      3.70      0.00
   -5   32   11     -4.48      0.00
   -2   32   11      2.64      0.00
    1   32   11      4.75      0.00
    4   32   11      1.89      0.00
  -34   33   11     -4.37      0.00
  -31   33   11      1.62      0.00
  -28   33   11      2.29      0.00
  -25   33   11     14.64      0.00
  -22   33   11     -2.44      0.00
  -19   33   11      0.59      0.00
  -16   33   11      1.88      0.00
  -13   33   11     -1.61      0.00
  -10   33   11     11.27      0.00
   -7   33   11    -15.74      0.00
   -4   33   11      0.63      0.00
   -1   33   11     10.80      0.00
    2   33   11      5.71      0.00
  -33   34   11     12.77      0.00
  -30   34   11      3.95      0.00
  -27   34   11     -4.81      0.00
  -24   34   11      9.70      0.00
  -21   34   11      0.08      0.00
  -18   34   11      2.37      0.00
  -15   34   11     -4.58      0.00
  -12   34   11      6.67      0.00
   -9   34   11      3.28      0.00
   -6   34   11     -5.36      0.00
   -3   34   11     -2.74      0.00
    0   34   11     -8.36      0.00
  -32   35   11     -7.73      0.00
  -29   35   11     -3.36      0.00
  -26   35   11      9.38      0.00
  -23   35   11    -10.67      0.00
  -20   35   11      4.19      0.00
  -17   35   11      8.32      0.00
  -14   35   11     -8.95      0.00
  -11   35   11      7.14      0.00
   -8   35   11      0.84      0.00
   -5   35   11     -2.75      0.00
   -2   35   11    -15.42      0.00
  -31   36   11     -4.01      0.00
  -28   36   11     -5.81      0.00
  -25   36   11    -19.66      0.00
  -22   36   11      3.19      0.00
  -19   36   11      4.85      0.00
  -16   36   11      1.43      0.00
  -13   36   11      6.40      0.00
  -10   36   11      2.18      0.00
   -7   36   11      9.31      0.00
   -4   36   11      7.37      0.00
  -30   37   11     -0.48      0.00
  -27   37   11     -0.89      0.00
  -24   37   11      2.65      0.00
  -21   37   11      5.61      0.00
  -18   37   11      2.76      0.00
  -15   37   11    -13.48      0.00
  -12   37   11     -5.36      0.00
   -9   37   11      8.52      0.00
   -6   37   11      8.42      0.00
  -29   38   11      2.60      0.00
  -26   38   11      1.35      0.00
  -23   38   11     -3.34      0.00
  -20   38   11      3.01      0.00
  -17   38   11     -6.91      0.00
  -14   38   11      1.29      0.00
  -11   38   11      0.79      0.00
  -25   39   11      7.60      0.00
  -22   39   11     -2.13      0.00
  -19   39   11     -6.61      0.00
  -16   39   11     -3.11      0.00
  -13   39   11      1.39      0.00
    0    0   12   -252.55      0.00
    1    1   12    -49.98      0.00
   -1    2   12    247.19      0.00
    2    2   12    221.26      0.00
   -3    3   12    102.62      0.00
    0    3   12    -40.72      0.00
    3    3   12     27.52      0.00
   -5    4   12    -74.95      0.00
   -2    4   12    -66.56      0.00
    1    4   12    -48.57      0.00
    4    4   12    -12.51      0.00
   -7    5   12      0.80      0.00
   -4    5   12   -152.83      0.00
   -1    5   12     15.47      0.00
    2    5   12     43.02      0.00
    5    5   12     26.54      0.00
   -9    6   12     31.72      0.00
   -6    6   12     91.76      0.00
   -3    6   12     15.53      0.00
    0    6   12     -9.06      0.00
    3    6   12     -2.75      0.00
    6    6   12     14.00      0.00
  -11    7   12     30.27      0.00
   -8    7   12      6.14      0.00
   -5    7   12    -42.02      0.00
   -2    7   12    -33.34      0.00
    1    7   12      6.61      0.00
    4    7   12    -18.89      0.00
    7    7   12    -14.47      0.00
  -13    8   12     10.94      0.00
  -10    8   12    -31.64      0.00
   -7    8   12     78.57      0.00
   -4    8   12    -12.20      0.00
   -1    8   12     -0.26      0.00
    2    8   12     51.38      0.00
    5    8   12     31.49      0.00
    8    8   12     -8.26      0.00
  -15    9   12     -4.46      0.00
  -12    9   12     -4.05      0.00
   -9    9   12     -7.75      0.00
   -6    9   12     -1.56      0.00
   -3    9   12     87.46      0.00
    0    9   12    -54.19      0.00
    3    9   12     56.14      0.00
    6    9   12     -2.97      0.00
    9    9   12    -20.06      0.00
  -17   10   12    -20.27      0.00
  -14   10   12     12.30      0.00
  -11   10   12     -9.08      0.00
   -8   10   12      3.83      0.00
   -5   10   12     -0.39      0.00
   -2   10   12     15.18      0.00
    1   10   12      0.41      0.00
    4   10   12     19.28      0.00
    7   10   12    -16.39      0.00
   10   10   12     -2.83      0.00
  -19   11   12     -1.72      0.00
  -16   11   12     -5.97      0.00
  -13   11   12      0.19      0.00
  -10   11   12     37.55      0.00
   -7   11   12     -8.77      0.00
   -4   11   12      7.10      0.00
   -1   11   12    -46.65      0.00
    2   11   12    -26.35      0.00
    5   11   12      9.76      0.00
    8   11   12      3.28      0.00
   11   11   12     19.16      0.00
  -21   12   12      2.57      0.00
  -18   12   12     -1.63      0.00
  -15   12   12    -11.56      0.00
  -12   12   12     65.59      0.00
   -9   12   12    -30.89      0.00
   -6   12   12    -31.39      0.00
   -3   12   12      0.42      0.00
    0   12   12    -58.60      0.00
    3   12   12     26.09      0.00
    6   12   12      2.54      0.00
    9   12   12     -3.85      0.00
   12   12   12     -9.06      0.00
  -23   13   12     -0.18      0.00
  -20   13   12      6.16      0.00
  -17   13   12     -4.36      0.00
  -14   13   12     -3.41      0.00
  -11   13   12     12.83      0.00
   -8   13   12   -115.95      0.00
   -5   13   12     -7.99      0.00
   -2   13   12    -14.28      0.00
    1   13   12      1.74      0.00
    4   13   12     -6.07      0.00
    7   13   12      2.30      0.00
   10   13   12    -16.85      0.00
   13   13   12     -9.58      0.00
  -25   14   12      2.51      0.00
  -22   14   12      1.47      0.00
  -19   14   12     11.35      0.00
  -16   14   12     -6.20      0.00
  -13   14   12    -17.25      0.00
  -10   14   12    -12.10      0.00
   -7   14   12    -80.30      0.00
   -4   14   12     -3.70      0.00
   -1   14   12    -41.58      0.00
    2   14   12     33.14      0.00
    5   14   12     -0.15      0.00
    8   14   12    -15.13      0.00
   11   14   12     -1.52      0.00
   14   14   12      1.37      0.00
  -27   15   12    -14.22      0.00
  -24   15   12      1.60      0.00
  -21   15   12     13.31      0.00
  -18   15   12    -11.47      0.00
  -15   15   12     -9.80      0.00
  -12   15   12     -3.11      0.00
   -9   15   12      9.61      0.00
   -6   15   12    -48.29      0.00
   -3   15   12    -19.94      0.00
    0   15   12      7.85      0.00
    3   15   12     18.98      0.00
    6   15   12      3.37      0.00
    9   15   12     14.41      0.00
   12   15   12      0.95      0.00
   15   15   12     12.56      0.00
  -29   16   12      4.76      0.00
  -26   16   12      8.18      0.00
  -23   16   12     -0.70      0.00
  -20   16   12      3.43      0.00
  -17   16   12    -11.27      0.00
  -14   16   12      4.29      0.00
  -11   16   12     31.18      0.00
   -8   16   12    -25.66      0.00
   -5   16   12     27.21      0.00
   -2   16   12     34.07      0.00
    1   16   12     17.65      0.00
    4   16   12      1.67      0.00
    7   16   12    -14.30      0.00
   10   16   12      5.25      0.00
   13   16   12     -1.58      0.00
   16   16   12     10.77      0.00
  -31   17   12     18.61      0.00
  -28   17   12      6.51      0.00
  -25   17   12     -3.63      0.00
  -22   17   12    -21.13      0.00
  -19   17   12     -2.09      0.00
  -16   17   12     -2.15      0.00
  -13   17   12      0.56      0.00
  -10   17   12     26.70      0.00
   -7   17   12     21.51      0.00
   -4   17   12     37.03      0.00
   -1   17   12    -11.75      0.00
    2   17   12     25.38      0.00
    5   17   12     -7.01      0.00
    8   17   12     -0.83      0.00
   11   17   12     -5.65      0.00
   14   17   12     -2.63      0.00
   17   17   12     -2.24      0.00
  -33   18   12     -5.45      0.00
  -30   18   12     -1.97      0.00
  -27   18   12     -7.41      0.00
  -24   18   12     18.73      0.00
  -21   18   12      6.78      0.00
  -18   18   12      1.28      0.00
  -15   18   12     -5.26      0.00
  -12   18   12    -15.23      0.00
   -9   18   12     12.53      0.00
   -6   18   12     20.96      0.00
   -3   18   12     -7.17      0.00
    0   18   12     -3.55      0.00
    3   18   12      1.63      0.00
    6   18   12    -10.33      0.00
    9   18   12     -2.73      0.00
   12   18   12     -7.41      0.00
   15   18   12    -10.97      0.00
   18   18   12     -6.91      0.00
  -35   19   12    -14.73      0.00
  -32   19   12    -27.25      0.00
  -29   19   12    -11.23      0.00
  -26   19   12     33.03      0.00
  -23   19   12    -11.44      0.00
  -20   19   12      6.55      0.00
  -17   19   12     -9.08      0.00
  -14   19   12     -4.66      0.00
  -11   19   12     -6.61      0.00
   -8   19   12    -28.65      0.00
   -5   19   12      4.36      0.00
   -2   19   12    -18.50      0.00
    1   19   12     16.15      0.00
    4   19   12     -7.37      0.00
    7   19   12     -0.06      0.00
   10   19   12     -1.81      0.00
   13   19   12     -8.56      0.00
   16   19   12      9.44      0.00
   19   19   12      0.96      0.00
  -37   20   12     -9.21      0.00
  -34   20   12     -7.85      0.00
  -31   20   12      4.00      0.00
  -28   20   12     -2.36      0.00
  -25   20   12     43.27      0.00
  -22   20   12     11.45      0.00
  -19   20   12     12.35      0.00
  -16   20   12      3.63      0.00
  -13   20   12     -8.66      0.00
  -10   20   12     -6.64      0.00
   -7   20   12     -3.71      0.00
   -4   20   12     -1.33      0.00
   -1   20   12     -5.27      0.00
    2   20   12     11.45      0.00
    5   20   12     -2.45      0.00
    8   20   12     10.69      0.00
   11   20   12      3.31      0.00
   14   20   12     -0.76      0.00
   17   20   12     -7.90      0.00
  -39   21   12      4.40      0.00
  -36   21   12     -3.12      0.00
  -33   21   12    -16.43      0.00
  -30   21   12     -9.54      0.00
  -27   21   12      3.00      0.00
  -24   21   12     -3.72      0.00
  -21   21   12     -2.41      0.00
  -18   21   12    -13.89      0.00
  -15   21   12     17.15      0.00
  -12   21   12     -3.78      0.00
   -9   21   12     14.30      0.00
   -6   21   12     -1.58      0.00
   -3   21   12     10.91      0.00
    0   21   12     12.34      0.00
    3   21   12      7.11      0.00
    6   21   12     -0.08      0.00
    9   21   12      9.26      0.00
   12   21   12     -6.79      0.00
   15   21   12     -6.79      0.00
   18   21   12    -11.44      0.00
  -38   22   12     -8.08      0.00
  -35   22   12     -2.18      0.00
  -32   22   12     10.51      0.00
  -29   22   12     -7.27      0.00
  -26   22   12     15.03      0.00
  -23   22   12      3.46      0.00
  -20   22   12      3.80      0.00
  -17   22   12     -4.72      0.00
  -14   22   12     -1.22      0.00
  -11   22   12    -10.21      0.00
   -8   22   12      7.42      0.00
   -5   22   12      2.88      0.00
   -2   22   12     16.59      0.00
    1   22   12      1.36      0.00
    4   22   12      6.77      0.00
    7   22   12     -6.44      0.00
   10   22   12     -3.59      0.00
   13   22   12      3.80      0.00
   16   22   12      0.34      0.00
  -37   23   12    -14.83      0.00
  -34   23   12     -8.92      0.00
  -31   23   12     13.18      0.00
  -28   23   12     -3.15      0.00
  -25   23   12      5.91      0.00
  -22   23   12      7.61      0.00
  -19   23   12    -13.94      0.00
  -16   23   12      2.72      0.00
  -13   23   12    -10.47      0.00
  -10   23   12      9.51      0.00
   -7   23   12      7.96      0.00
   -4   23   12      1.87      0.00
   -1   23   12      1.88      0.00
    2   23   12     15.19      0.00
    5   23   12     -0.63      0.00
    8   23   12      2.34      0.00
   11   23   12     -9.92      0.00
   14   23   12     -4.33      0.00
  -39   24   12    -15.83      0.00
  -36   24   12    -11.05      0.00
  -33   24   12      3.46      0.00
  -30   24   12      1.45      0.00
  -27   24   12      3.27      0.00
  -24   24   12      3.62      0.00
  -21   24   12     -8.13      0.00
  -18   24   12    -13.04      0.00
  -15   24   12     18.93      0.00
  -12   24   12     11.82      0.00
   -9   24   12     10.10      0.00
   -6   24   12     -1.96      0.00
   -3   24   12     15.39      0.00
    0   24   12    -15.81      0.00
    3   24   12     14.85      0.00
    6   24   12     -3.20      0.00
    9   24   12     -0.42      0.00
   12   24   12     -4.17      0.00
   15   24   12     -4.81      0.00
  -38   25   12    -14.15      0.00
  -35   25   12     10.89      0.00
  -32   25   12     -1.30      0.00
  -29   25   12     -9.04      0.00
  -26   25   12      0.68      0.00
  -23   25   12    -14.84      0.00
  -20   25   12      0.16      0.00
  -17   25   12     -0.58      0.00
  -14   25   12     -7.70      0.00
  -11   25   12     11.51      0.00
   -8   25   12     12.39      0.00
   -5   25   12    -13.10      0.00
   -2   25   12    -15.15      0.00
    1   25   12      4.62      0.00
    4   25   12     -2.02      0.00
    7   25   12     -1.45      0.00
   10   25   12      4.90      0.00
   13   25   12    -11.04      0.00
  -37   26   12      2.14      0.00
  -34   26   12     -9.89      0.00
  -31   26   12      5.90      0.00
  -28   26   12     -5.85      0.00
  -25   26   12     -7.91      0.00
  -22   26   12      4.00      0.00
  -19   26   12      4.18      0.00
  -16   26   12      8.78      0.00
  -13   26   12     -9.86      0.00
  -10   26   12     12.51      0.00
   -7   26   12     -1.93      0.00
   -4   26   12     19.30      0.00
   -1   26   12     -8.77      0.00
    2   26   12      0.50      0.00
    5   26   12      5.74      0.00
    8   26   12     -1.78      0.00
   11   26   12     14.39      0.00
  -36   27   12     -4.89      0.00
  -33   27   12    -12.62      0.00
  -30   27   12      0.28      0.00
  -27   27   12     -4.55      0.00
  -24   27   12     -3.62      0.00
  -21   27   12      1.15      0.00
  -18   27   12     -4.91      0.00
  -15   27   12      0.79      0.00
  -12   27   12      2.33      0.00
   -9   27   12     -9.47      0.00
   -6   27   12      3.51      0.00
   -3   27   12     -8.35      0.00
    0   27   12      2.25      0.00
    3   27   12     10.96      0.00
    6   27   12      9.04      0.00
    9   27   12     -0.21      0.00
  -38   28   12      8.19      0.00
  -35   28   12      0.13      0.00
  -32   28   12     -0.64      0.00
  -29   28   12      2.76      0.00
  -26   28   12    -13.39      0.00
  -23   28   12      1.26      0.00
  -20   28   12     19.36      0.00
  -17   28   12     -8.05      0.00
  -14   28   12      3.45      0.00
  -11   28   12     -3.17      0.00
   -8   28   12     -0.34      0.00
   -5   28   12     -3.87      0.00
   -2   28   12     -8.33      0.00
    1   28   12      2.94      0.00
    4   28   12      7.90      0.00
    7   28   12    -16.72      0.00
   10   28   12     -1.88      0.00
  -37   29   12     10.76      0.00
  -34   29   12      7.24      0.00
  -31   29   12      1.25      0.00
  -28   29   12      4.18      0.00
  -25   29   12     -3.51      0.00
  -22   29   12      3.84      0.00
  -19   29   12      5.01      0.00
  -16   29   12      8.57      0.00
  -13   29   12     -2.59      0.00
  -10   29   12     -0.84      0.00
   -7   29   12     -5.66      0.00
   -4   29   12      5.13      0.00
   -1   29   12     -1.74      0.00
    2   29   12      4.61      0.00
    5   29   12     13.55      0.00
    8   29   12      3.27      0.00
  -36   30   12     -1.89      0.00
  -33   30   12     -3.81      0.00
  -30   30   12     -8.07      0.00
  -27   30   12      1.41      0.00
  -24   30   12     10.14      0.00
  -21   30   12      5.95      0.00
  -18   30   12     -1.62      0.00
  -15   30   12    -16.30      0.00
  -12   30   12     -3.33      0.00
   -9   30   12      9.03      0.00
   -6   30   12      1.83      0.00
   -3   30   12      3.41      0.00
    0   30   12     11.58      0.00
    3   30   12     19.39      0.00
    6   30   12     -6.47      0.00
  -35   31   12      4.22      0.00
  -32   31   12     -3.86      0.00
  -29   31   12      6.40      0.00
  -26   31   12     -1.15      0.00
  -23   31   12      2.79      0.00
  -20   31   12     -7.47      0.00
  -17   31   12     -9.72      0.00
  -14   31   12      5.87      0.00
  -11   31   12     -8.37      0.00
   -8   31   12      5.63      0.00
   -5   31   12     -2.77      0.00
   -2   31   12      2.58      0.00
    1   31   12     -2.06      0.00
    4   31   12      5.25      0.00
  -34   32   12      3.66      0.00
  -31   32   12    -14.52      0.00
  -28   32   12     12.75      0.00
  -25   32   12      6.99      0.00
  -22   32   12     -7.86      0.00
  -19   32   12      9.62      0.00
  -16   32   12      1.46      0.00
  -13   32   12      0.51      0.00
  -10   32   12      6.20      0.00
   -7   32   12      4.56      0.00
   -4   32   12     -3.16      0.00
   -1   32   12      2.91      0.00
    2   32   12     -0.62      0.00
  -33   33   12     -4.87      0.00
  -30   33   12     -4.96      0.00
  -27   33   12      2.35      0.00
  -24   33   12      8.33      0.00
  -21   33   12     -2.20      0.00
  -18   33   12     -5.04      0.00
  -15   33   12      6.26      0.00
  -12   33   12      9.31      0.00
   -9   33   12     -3.75      0.00
   -6   33   12     -4.12      0.00
   -3   33   12    -12.10      0.00
    0   33   12     -4.41      0.00
  -35   34   12      4.90      0.00
  -32   34   12      5.51      0.00
  -29   34   12     -1.20      0.00
  -26   34   12      3.37      0.00
  -23   34   12     -9.45      0.00
  -20   34   12      1.48      0.00
  -17   34   12      6.71      0.00
  -14   34   12      0.41      0.00
  -11   34   12     -3.84      0.00
   -8   34   12      1.41      0.00
   -5   34   12     -0.67      0.00
   -2   34   12      5.64      0.00
    1   34   12      4.28      0.00
  -34   35   12      6.42      0.00
  -31   35   12    -21.96      0.00
  -28   35   12     15.40      0.00
  -25   35   12      2.36      0.00
  -22   35   12     11.69      0.00
  -19   35   12    -15.04      0.00
  -16   35   12     -4.80      0.00
  -13   35   12     -0.76      0.00
  -10   35   12     -2.89      0.00
   -7   35   12     -3.69      0.00
   -4   35   12    -18.52      0.00
   -1   35   12     23.09      0.00
  -30   36   12     -2.90      0.00
  -27   36   12     -2.02      0.00
  -24   36   12     -5.63      0.00
  -21   36   12     -1.61      0.00
  -18   36   12     -5.31      0.00
  -15   36   12      2.52      0.00
  -12   36   12      5.20      0.00
   -9   36   12     -4.30      0.00
   -6   36   12    -10.77      0.00
  -29   37   12    -13.02      0.00
  -26   37   12      2.98      0.00
  -23   37   12     -1.85      0.00
  -20   37   12      6.21      0.00
  -17   37   12      2.95      0.00
  -14   37   12      0.24      0.00
  -11   37   12     -3.50      0.00
   -8   37   12      0.34      0.00
  -28   38   12     -4.33      0.00
  -25   38   12     -3.61      0.00
  -22   38   12      7.34      0.00
  -19   38   12     -8.42      0.00
  -16   38   12     14.03      0.00
  -13   38   12     15.61      0.00
  -10   38   12     15.49      0.00
  -24   39   12    -15.39      0.00
  -21   39   12     10.68      0.00
  -18   39   12      2.93      0.00
  -15   39   12      4.34      0.00
   -1    1   13     68.24      0.00
   -3    2   13    144.20      0.00
    0    2   13    144.46      0.00
   -5    3   13    -19.27      0.00
   -2    3   13   -184.94      0.00
   -7    4   13     41.28      0.00
   -4    4   13    -69.69      0.00
   -1    4   13     -6.45      0.00
    2    4   13     97.27      0.00
   -9    5   13    -88.10      0.00
   -6    5   13      5.90      0.00
   -3    5   13    231.07      0.00
    0    5   13     50.91      0.00
    3    5   13    166.96      0.00
  -11    6   13    -46.58      0.00
   -8    6   13     24.32      0.00
   -5    6   13    112.50      0.00
   -2    6   13     43.82      0.00
    1    6   13     82.07      0.00
    4    6   13     42.00      0.00
  -13    7   13     15.61      0.00
  -10    7   13    -39.87      0.00
   -7    7   13    -80.11      0.00
   -4    7   13    -10.81      0.00
   -1    7   13    -64.89      0.00
    2    7   13    -58.26      0.00
    5    7   13      7.37      0.00
  -15    8   13    -15.40      0.00
  -12    8   13     32.89      0.00
   -9    8   13     10.84      0.00
   -6    8   13     15.23      0.00
   -3    8   13    -39.98      0.00
    0    8   13     33.54      0.00
    3    8   13     -4.43      0.00
    6    8   13     22.36      0.00
  -17    9   13      1.86      0.00
  -14    9   13    -10.55      0.00
  -11    9   13     51.70      0.00
   -8    9   13      3.62      0.00
   -5    9   13    -71.37      0.00
   -2    9   13      0.93      0.00
    1    9   13     -6.01      0.00
    4    9   13     -3.70      0.00
    7    9   13     11.36      0.00
  -19   10   13      5.31      0.00
  -16   10   13    -17.05      0.00
  -13   10   13    -11.47      0.00
  -10   10   13    -33.27      0.00
   -7   10   13     -1.98      0.00
   -4   10   13     24.34      0.00
   -1   10   13     24.16      0.00
    2   10   13    -25.65      0.00
    5   10   13     28.37      0.00
    8   10   13     14.72      0.00
  -21   11   13    -15.88      0.00
  -18   11   13      4.45      0.00
  -15   11   13    -66.50      0.00
  -12   11   13     33.48      0.00
   -9   11   13     19.14      0.00
   -6   11   13      1.59      0.00
   -3   11   13    -13.27      0.00
    0   11   13     34.88      0.00
    3   11   13     49.27      0.00
    6   11   13     -4.10      0.00
    9   11   13      3.15      0.00
  -23   12   13     -0.53      0.00
  -20   12   13     -3.96      0.00
  -17   12   13     -7.55      0.00
  -14   12   13      1.91      0.00
  -11   12   13     12.33      0.00
   -8   12   13     52.90      0.00
   -5   12   13    -68.34      0.00
   -2   12   13     25.14      0.00
    1   12   13    -13.77      0.00
    4   12   13      3.85      0.00
    7   12   13     -9.17      0.00
   10   12   13    -14.75      0.00
  -25   13   13    -17.09      0.00
  -22   13   13     13.75      0.00
  -19   13   13     -8.13      0.00
  -16   13   13      3.58      0.00
  -13   13   13     -0.25      0.00
  -10   13   13    -36.89      0.00
   -7   13   13     44.46      0.00
   -4   13   13    -45.51      0.00
   -1   13   13      0.01      0.00
    2   13   13    -15.79      0.00
    5   13   13     15.86      0.00
    8   13   13    -10.53      0.00
   11   13   13    -18.99      0.00
  -27   14   13    -14.89      0.00
  -24   14   13     -1.66      0.00
  -21   14   13      8.96      0.00
  -18   14   13     10.73      0.00
  -15   14   13    -21.38      0.00
  -12   14   13     26.32      0.00
   -9   14   13     38.26      0.00
   -6   14   13     -2.17      0.00
   -3   14   13     34.33      0.00
    0   14   13     22.33      0.00
    3   14   13     -8.06      0.00
    6   14   13    -10.46      0.00
    9   14   13    -11.72      0.00
   12   14   13     -3.90      0.00
  -29   15   13      0.61      0.00
  -26   15   13     10.50      0.00
  -23   15   13     -2.53      0.00
  -20   15   13      0.90      0.00
  -17   15   13      0.06      0.00
  -14   15   13      6.75      0.00
  -11   15   13    -12.96      0.00
   -8   15   13     30.36      0.00
   -5   15   13     -4.24      0.00
   -2   15   13      6.77      0.00
    1   15   13     -9.36      0.00
    4   15   13      9.97      0.00
    7   15   13    -14.87      0.00
   10   15   13    -12.96      0.00
   13   15   13     13.96      0.00
  -31   16   13      6.69      0.00
  -28   16   13     22.92      0.00
  -25   16   13     -0.08      0.00
  -22   16   13     18.42      0.00
  -19   16   13      6.68      0.00
  -16   16   13      0.07      0.00
  -13   16   13      9.22      0.00
  -10   16   13    -29.65      0.00
   -7   16   13    -38.44      0.00
   -4   16   13      7.37      0.00
   -1   16   13      1.79      0.00
    2   16   13      4.16      0.00
    5   16   13    -13.54      0.00
    8   16   13      0.72      0.00
   11   16   13     -1.72      0.00
   14   16   13     -5.32      0.00
  -33   17   13      4.83      0.00
  -30   17   13      2.80      0.00
  -27   17   13     -0.32      0.00
  -24   17   13      6.97      0.00
  -21   17   13     -7.81      0.00
  -18   17   13      0.97      0.00
  -15   17   13     -5.34      0.00
  -12   17   13    -21.56      0.00
   -9   17   13      4.21      0.00
   -6   17   13     -4.66      0.00
   -3   17   13    -11.32      0.00
    0   17   13      2.79      0.00
    3   17   13      5.86      0.00
    6   17   13    -13.95      0.00
    9   17   13      1.76      0.00
   12   17   13      1.63      0.00
   15   17   13    -15.98      0.00
  -35   18   13      9.60      0.00
  -32   18   13     12.32      0.00
  -29   18   13     14.36      0.00
  -26   18   13    -24.04      0.00
  -23   18   13     19.32      0.00
  -20   18   13      2.26      0.00
  -17   18   13      7.95      0.00
  -14   18   13     -5.84      0.00
  -11   18   13      5.52      0.00
   -8   18   13     23.66      0.00
   -5   18   13    -18.18      0.00
   -2   18   13     -6.77      0.00
    1   18   13     41.78      0.00
    4   18   13     -1.41      0.00
    7   18   13     -0.59      0.00
   10   18   13     -9.33      0.00
   13   18   13     -7.55      0.00
   16   18   13     -3.00      0.00
  -37   19   13    -14.64      0.00
  -34   19   13     -1.41      0.00
  -31   19   13     -2.40      0.00
  -28   19   13    -12.40      0.00
  -25   19   13    -19.78      0.00
  -22   19   13     -5.09      0.00
  -19   19   13      5.42      0.00
  -16   19   13    -21.03      0.00
  -13   19   13      8.76      0.00
  -10   19   13     23.40      0.00
   -7   19   13     -8.84      0.00
   -4   19   13     -9.18      0.00
   -1   19   13      6.70      0.00
    2   19   13      1.80      0.00
    5   19   13      1.50      0.00
    8   19   13     -0.64      0.00
   11   19   13     -8.95      0.00
   14   19   13      6.03      0.00
   17   19   13      2.34      0.00
  -39   20   13    -14.48      0.00
  -36   20   13     -5.68      0.00
  -33   20   13     -8.02      0.00
  -30   20   13     -2.26      0.00
  -27   20   13      5.96      0.00
  -24   20   13     -7.28      0.00
  -21   20   13    -12.89      0.00
  -18   20   13     12.11      0.00
  -15   20   13     -0.66      0.00
  -12   20   13      0.36      0.00
   -9   20   13     10.18      0.00
   -6   20   13     -0.43      0.00
   -3   20   13    -12.84      0.00
    0   20   13     14.10      0.00
    3   20   13     -5.73      0.00
    6   20   13     -8.41      0.00
    9   20   13      5.79      0.00
   12   20   13      1.39      0.00
   15   20   13      3.96      0.00
   18   20   13      2.96      0.00
  -38   21   13      3.55      0.00
  -35   21   13      4.12      0.00
  -32   21   13      4.77      0.00
  -29   21   13     -4.43      0.00
  -26   21   13    -43.28      0.00
  -23   21   13     10.70      0.00
  -20   21   13     -0.10      0.00
  -17   21   13     -9.16      0.00
  -14   21   13      4.79      0.00
  -11   21   13     14.83      0.00
   -8   21   13     -6.59      0.00
   -5   21   13    -23.22      0.00
   -2   21   13      6.84      0.00
    1   21   13    -15.34      0.00
    4   21   13      8.67      0.00
    7   21   13     -3.11      0.00
   10   21   13      5.14      0.00
   13   21   13     -2.78      0.00
   16   21   13      4.67      0.00
  -37   22   13      5.87      0.00
  -34   22   13     -9.36      0.00
  -31   22   13    -25.46      0.00
  -28   22   13     16.19      0.00
  -25   22   13    -14.60      0.00
  -22   22   13      3.80      0.00
  -19   22   13      5.23      0.00
  -16   22   13      0.01      0.00
  -13   22   13      5.69      0.00
  -10   22   13     -6.67      0.00
   -7   22   13      2.45      0.00
   -4   22   13      1.18      0.00
   -1   22   13      2.31      0.00
    2   22   13     -5.56      0.00
    5   22   13     -3.94      0.00
    8   22   13     -0.13      0.00
   11   22   13      0.66      0.00
   14   22   13     -6.76      0.00
   17   22   13      6.25      0.00
  -39   23   13     14.99      0.00
  -36   23   13     -5.41      0.00
  -33   23   13    -10.92      0.00
  -30   23   13      2.46      0.00
  -27   23   13    -16.60      0.00
  -24   23   13     11.08      0.00
  -21   23   13     -2.20      0.00
  -18   23   13      8.48      0.00
  -15   23   13    -14.01      0.00
  -12   23   13      3.41      0.00
   -9   23   13     -6.67      0.00
   -6   23   13    -10.45      0.00
   -3   23   13     -3.16      0.00
    0   23   13    -13.09      0.00
    3   23   13     15.66      0.00
    6   23   13      9.58      0.00
    9   23   13     12.84      0.00
   12   23   13      7.61      0.00
   15   23   13     -8.86      0.00
  -38   24   13     -8.55      0.00
  -35   24   13     -6.71      0.00
  -32   24   13      3.19      0.00
  -29   24   13     -2.70      0.00
  -26   24   13      0.16      0.00
  -23   24   13      1.66      0.00
  -20   24   13     10.54      0.00
  -17   24   13      2.24      0.00
  -14   24   13      9.39      0.00
  -11   24   13      6.73      0.00
   -8   24   13      2.09      0.00
   -5   24   13      1.23      0.00
   -2   24   13     -0.80      0.00
    1   24   13     -1.48      0.00
    4   24   13      8.27      0.00
    7   24   13      2.94      0.00
   10   24   13     -0.29      0.00
   13   24   13      1.74      0.00
  -37   25   13     -7.27      0.00
  -34   25   13     -6.55      0.00
  -31   25   13     18.95      0.00
  -28   25   13      0.73      0.00
  -25   25   13     10.32      0.00
  -22   25   13     -5.21      0.00
  -19   25   13      1.97      0.00
  -16   25   13      4.97      0.00
  -13   25   13      6.10      0.00
  -10   25   13      7.18      0.00
   -7   25   13      7.65      0.00
   -4   25   13     -1.49      0.00
   -1   25   13      4.23      0.00
    2   25   13     -5.15      0.00
    5   25   13     -8.33      0.00
    8   25   13     10.00      0.00
   11   25   13     -0.87      0.00
   14   25   13     -5.33      0.00
  -39   26   13     -4.80      0.00
  -36   26   13      0.64      0.00
  -33   26   13     -9.65      0.00
  -30   26   13     -3.03      0.00
  -27   26   13      8.34      0.00
  -24   26   13      7.02      0.00
  -21   26   13     12.40      0.00
  -18   26   13    -10.36      0.00
  -15   26   13      5.87      0.00
  -12   26   13     13.93      0.00
   -9   26   13     18.08      0.00
   -6   26   13     14.41      0.00
   -3   26   13      5.10      0.00
    0   26   13     -3.67      0.00
    3   26   13      2.75      0.00
    6   26   13     -2.33      0.00
    9   26   13     -2.62      0.00
   12   26   13    -11.15      0.00
  -38   27   13     -5.25      0.00
  -35   27   13     -2.64      0.00
  -32   27   13    -13.63      0.00
  -29   27   13     -1.64      0.00
  -26   27   13     -4.09      0.00
  -23   27   13    -13.19      0.00
  -20   27   13     -3.91      0.00
  -17   27   13      1.20      0.00
  -14   27   13     -2.12      0.00
  -11   27   13     -2.43      0.00
   -8   27   13     24.87      0.00
   -5   27   13      4.53      0.00
   -2   27   13     -6.66      0.00
    1   27   13      2.44      0.00
    4   27   13      1.94      0.00
    7   27   13      3.95      0.00
   10   27   13     -8.68      0.00
  -37   28   13      8.73      0.00
  -34   28   13     -1.83      0.00
  -31   28   13     -6.54      0.00
  -28   28   13      3.08      0.00
  -25   28   13    -14.42      0.00
  -22   28   13     -0.65      0.00
  -19   28   13     -2.20      0.00
  -16   28   13      8.16      0.00
  -13   28   13    -28.74      0.00
  -10   28   13      4.79      0.00
   -7   28   13     -1.65      0.00
   -4   28   13      2.10      0.00
   -1   28   13      2.16      0.00
    2   28   13      6.77      0.00
    5   28   13     -0.30      0.00
    8   28   13     11.01      0.00
  -36   29   13     -0.74      0.00
  -33   29   13     -2.30      0.00
  -30   29   13     18.61      0.00
  -27   29   13      1.63      0.00
  -24   29   13      7.77      0.00
  -21   29   13     -3.91      0.00
  -18   29   13      8.82      0.00
  -15   29   13     -6.73      0.00
  -12   29   13      5.34      0.00
   -9   29   13      3.98      0.00
   -6   29   13      9.10      0.00
   -3   29   13    -15.25      0.00
    0   29   13      1.34      0.00
    3   29   13      1.47      0.00
    6   29   13      5.61      0.00
    9   29   13     15.80      0.00
  -35   30   13     -6.49      0.00
  -32   30   13    -16.62      0.00
  -29   30   13      7.41      0.00
  -26   30   13      0.13      0.00
  -23   30   13      4.97      0.00
  -20   30   13     -3.42      0.00
  -17   30   13     -5.35      0.00
  -14   30   13     -2.23      0.00
  -11   30   13      3.29      0.00
   -8   30   13      9.54      0.00
   -5   30   13     25.37      0.00
   -2   30   13      5.06      0.00
    1   30   13     11.51      0.00
    4   30   13      6.78      0.00
    7   30   13     21.98      0.00
  -37   31   13     11.64      0.00
  -34   31   13    -16.79      0.00
  -31   31   13      2.59      0.00
  -28   31   13      4.98      0.00
  -25   31   13     -0.87      0.00
  -22   31   13      1.26      0.00
  -19   31   13     -6.44      0.00
  -16   31   13     -9.00      0.00
  -13   31   13     -8.93      0.00
  -10   31   13      4.19      0.00
   -7   31   13      2.46      0.00
   -4   31   13      5.26      0.00
   -1   31   13     10.04      0.00
    2   31   13      2.95      0.00
    5   31   13     -5.24      0.00
  -36   32   13     -2.72      0.00
  -33   32   13      5.50      0.00
  -30   32   13      4.29      0.00
  -27   32   13      3.54      0.00
  -24   32   13     -6.04      0.00
  -21   32   13     -4.28      0.00
  -18   32   13      2.96      0.00
  -15   32   13    -10.03      0.00
  -12   32   13      8.23      0.00
   -9   32   13     -0.08      0.00
   -6   32   13      4.30      0.00
   -3   32   13     -3.28      0.00
    0   32   13      0.66      0.00
    3   32   13     -9.45      0.00
  -35   33   13    -16.93      0.00
  -32   33   13      5.21      0.00
  -29   33   13     -7.49      0.00
  -26   33   13      9.65      0.00
  -23   33   13      3.58      0.00
  -20   33   13     -8.06      0.00
  -17   33   13     -1.03      0.00
  -14   33   13      1.60      0.00
  -11   33   13     -8.33      0.00
   -8   33   13     -6.40      0.00
   -5   33   13      6.00      0.00
   -2   33   13     -8.42      0.00
    1   33   13     -4.14      0.00
  -34   34   13     -2.71      0.00
  -31   34   13     -3.67      0.00
  -28   34   13      1.38      0.00
  -25   34   13     -9.36      0.00
  -22   34   13     -2.46      0.00
  -19   34   13      6.40      0.00
  -16   34   13     -8.87      0.00
  -13   34   13     15.53      0.00
  -10   34   13      7.26      0.00
   -7   34   13    -10.91      0.00
   -4   34   13     -3.75      0.00
   -1   34   13     -3.31      0.00
  -33   35   13    -10.72      0.00
  -30   35   13     -4.03      0.00
  -27   35   13      3.96      0.00
  -24   35   13     -4.27      0.00
  -21   35   13     -1.85      0.00
  -18   35   13     11.03      0.00
  -15   35   13     -9.44      0.00
  -12   35   13      4.49      0.00
   -9   35   13     -0.12      0.00
   -6   35   13    -11.22      0.00
   -3   35   13      4.27      0.00
  -32   36   13      5.53      0.00
  -29   36   13     -4.00      0.00
  -26   36   13    -10.00      0.00
  -23   36   13    -12.37      0.00
  -20   36   13      8.49      0.00
  -17   36   13     -0.02      0.00
  -14   36   13      3.95      0.00
  -11   36   13     10.27      0.00
   -8   36   13     -3.76      0.00
   -5   36   13      8.49      0.00
  -31   37   13     -4.27      0.00
  -28   37   13     -9.04      0.00
  -25   37   13      1.55      0.00
  -22   37   13      5.76      0.00
  -19   37   13      2.27      0.00
  -16   37   13     -5.88      0.00
  -13   37   13      3.61      0.00
  -10   37   13      6.92      0.00
   -7   37   13      2.64      0.00
  -27   38   13     14.87      0.00
  -24   38   13      9.88      0.00
  -21   38   13      6.19      0.00
  -18   38   13      8.19      0.00
  -15   38   13    -14.67      0.00
  -12   38   13     -3.22      0.00
   -9   38   13     -7.46      0.00
  -26   39   13     13.72      0.00
  -23   39   13    -17.07      0.00
  -20   39   13    -11.04      0.00
  -17   39   13    -21.10      0.00
  -14   39   13      0.84      0.00
    0    1   14     77.52      0.00
   -2    2   14    118.79      0.00
    1    2   14     93.11      0.00
   -4    3   14    -64.52      0.00
   -1    3   14   -156.29      0.00
    2    3   14    -32.14      0.00
   -6    4   14    -59.34      0.00
   -3    4   14    -36.55      0.00
    0    4   14    108.43      0.00
    3    4   14    -30.97      0.00
   -8    5   14     32.99      0.00
   -5    5   14    -12.99      0.00
   -2    5   14    -10.06      0.00
    1    5   14     31.91      0.00
    4    5   14     39.02      0.00
  -10    6   14     38.33      0.00
   -7    6   14      9.90      0.00
   -4    6   14     11.06      0.00
    2    6   14    -11.54      0.00
    5    6   14     31.04      0.00
  -12    7   14    -39.28      0.00
   -9    7   14     -0.88      0.00
   -6    7   14    -20.66      0.00
   -3    7   14    -63.75      0.00
    0    7   14     50.40      0.00
    3    7   14     23.46      0.00
    6    7   14    -19.83      0.00
  -14    8   14     48.24      0.00
  -11    8   14    -13.64      0.00
   -8    8   14      5.26      0.00
   -5    8   14     83.81      0.00
   -2    8   14     47.45      0.00
    1    8   14     55.98      0.00
    4    8   14    -35.59      0.00
    7    8   14    -62.90      0.00
  -16    9   14     45.92      0.00
  -13    9   14    -36.83      0.00
  -10    9   14     23.25      0.00
   -7    9   14     41.19      0.00
   -4    9   14     31.61      0.00
   -1    9   14    -17.31      0.00
    2    9   14    -38.54      0.00
    5    9   14    -47.12      0.00
    8    9   14     -7.29      0.00
  -18   10   14     19.69      0.00
  -15   10   14    -21.66      0.00
  -12   10   14     66.32      0.00
   -9   10   14    -11.02      0.00
   -6   10   14    -18.90      0.00
   -3   10   14   -108.37      0.00
    0   10   14     40.26      0.00
    3   10   14    -81.90      0.00
    6   10   14    -14.15      0.00
    9   10   14      7.85      0.00
  -20   11   14      4.74      0.00
  -17   11   14    -16.52      0.00
  -14   11   14      0.19      0.00
  -11   11   14     -3.03      0.00
   -8   11   14      3.84      0.00
   -5   11   14     -6.04      0.00
   -2   11   14    -42.47      0.00
    1   11   14     -5.31      0.00
    4   11   14    -26.09      0.00
    7   11   14     10.18      0.00
   10   11   14     -6.01      0.00
  -22   12   14    -10.11      0.00
  -19   12   14      4.12      0.00
  -16   12   14     -3.79      0.00
  -13   12   14     -5.64      0.00
  -10   12   14    -55.90      0.00
   -7   12   14    -47.03      0.00
   -4   12   14     -5.88      0.00
   -1   12   14     14.22      0.00
    2   12   14    -56.81      0.00
    5   12   14      1.38      0.00
    8   12   14    -11.73      0.00
   11   12   14      3.03      0.00
  -24   13   14      9.01      0.00
  -21   13   14     -0.60      0.00
  -18   13   14     -3.92      0.00
  -15   13   14     -5.59      0.00
  -12   13   14      7.33      0.00
   -9   13   14   -174.91      0.00
   -6   13   14    -26.09      0.00
   -3   13   14    -22.25      0.00
    0   13   14    -14.17      0.00
    3   13   14      5.09      0.00
    6   13   14     -7.16      0.00
    9   13   14    -29.23      0.00
   12   13   14     13.31      0.00
  -26   14   14     15.50      0.00
  -23   14   14     -0.49      0.00
  -20   14   14     -3.94      0.00
  -17   14   14     14.04      0.00
  -14   14   14    -12.12      0.00
  -11   14   14     -9.84      0.00
   -8   14   14    -22.23      0.00
   -5   14   14    -18.64      0.00
   -2   14   14     28.94      0.00
    1   14   14     10.74      0.00
    4   14   14     16.16      0.00
    7   14   14    -18.38      0.00
   10   14   14     -7.93      0.00
   13   14   14     -9.49      0.00
  -28   15   14      5.31      0.00
  -25   15   14      0.50      0.00
  -22   15   14      7.13      0.00
  -19   15   14    -13.63      0.00
  -16   15   14     -1.62      0.00
  -13   15   14     -3.88      0.00
  -10   15   14    -19.95      0.00
   -7   15   14    -19.49      0.00
   -4   15   14     28.91      0.00
   -1   15   14     -4.34      0.00
    2   15   14     -3.53      0.00
    5   15   14     -2.51      0.00
    8   15   14      1.12      0.00
   11   15   14    -13.68      0.00
   14   15   14      3.40      0.00
  -30   16   14     -1.26      0.00
  -27   16   14     -9.36      0.00
  -24   16   14     11.50      0.00
  -21   16   14     14.06      0.00
  -18   16   14      4.30      0.00
  -15   16   14     19.25      0.00
  -12   16   14     -7.76      0.00
   -9   16   14    -20.48      0.00
   -6   16   14      8.83      0.00
   -3   16   14      6.49      0.00
    0   16   14      4.91      0.00
    3   16   14    -14.99      0.00
    6   16   14      1.12      0.00
    9   16   14     -5.11      0.00
   12   16   14     -4.22      0.00
   15   16   14      0.07      0.00
  -32   17   14     -3.81      0.00
  -29   17   14     17.03      0.00
  -26   17   14      8.46      0.00
  -23   17   14     -5.03      0.00
  -20   17   14     13.56      0.00
  -17   17   14      3.53      0.00
  -14   17   14    -16.34      0.00
  -11   17   14     28.23      0.00
   -8   17   14      5.22      0.00
   -5   17   14    -12.49      0.00
   -2   17   14     -0.81      0.00
    1   17   14     -0.68      0.00
    4   17   14      2.40      0.00
    7   17   14      1.28      0.00
   10   17   14     -0.12      0.00
   13   17   14     -1.32      0.00
   16   17   14     -0.96      0.00
  -34   18   14     -5.11      0.00
  -31   18   14      3.11      0.00
  -28   18   14     18.56      0.00
  -25   18   14     18.71      0.00
  -22   18   14     -3.76      0.00
  -19   18   14     14.41      0.00
  -16   18   14      9.23      0.00
  -13   18   14      1.08      0.00
  -10   18   14     21.59      0.00
   -7   18   14     -9.84      0.00
   -4   18   14    -16.56      0.00
   -1   18   14     16.84      0.00
    2   18   14      4.56      0.00
    5   18   14     11.70      0.00
    8   18   14      4.47      0.00
   11   18   14    -13.83      0.00
   14   18   14      1.57      0.00
   17   18   14      2.60      0.00
  -36   19   14     14.03      0.00
  -33   19   14      8.30      0.00
  -30   19   14     -3.12      0.00
  -27   19   14     11.98      0.00
  -24   19   14     -5.70      0.00
  -21   19   14     -6.39      0.00
  -18   19   14     -2.17      0.00
  -15   19   14     -2.77      0.00
  -12   19   14     23.58      0.00
   -9   19   14     -3.66      0.00
   -6   19   14     -7.87      0.00
   -3   19   14      0.62      0.00
    0   19   14     -3.42      0.00
    3   19   14      1.70      0.00
    6   19   14    -18.05      0.00
    9   19   14      5.45      0.00
   12   19   14      1.98      0.00
   15   19   14     -0.36      0.00
   18   19   14      4.44      0.00
  -38   20   14      3.41      0.00
  -35   20   14    -11.77      0.00
  -32   20   14      3.36      0.00
  -29   20   14      2.61      0.00
  -26   20   14     -2.46      0.00
  -23   20   14    -17.01      0.00
  -20   20   14      7.51      0.00
  -17   20   14      8.19      0.00
  -14   20   14      4.48      0.00
  -11   20   14      3.15      0.00
   -8   20   14    -16.03      0.00
   -5   20   14      8.33      0.00
   -2   20   14     -3.71      0.00
    1   20   14      4.07      0.00
    4   20   14      0.96      0.00
    7   20   14      7.66      0.00
   10   20   14    -13.12      0.00
   13   20   14     -7.63      0.00
   16   20   14    -17.11      0.00
   19   20   14     -8.89      0.00
  -37   21   14    -15.57      0.00
  -34   21   14     -5.42      0.00
  -31   21   14     -0.25      0.00
  -28   21   14    -12.21      0.00
  -25   21   14     13.56      0.00
  -22   21   14    -13.04      0.00
  -19   21   14      9.48      0.00
  -16   21   14      3.37      0.00
  -13   21   14    -25.36      0.00
  -10   21   14      4.15      0.00
   -7   21   14    -11.89      0.00
   -4   21   14      3.76      0.00
   -1   21   14    -15.33      0.00
    2   21   14     18.93      0.00
    5   21   14     11.46      0.00
    8   21   14      6.08      0.00
   11   21   14     -4.34      0.00
   14   21   14      3.24      0.00
   17   21   14     -9.63      0.00
  -39   22   14     -4.93      0.00
  -36   22   14    -21.57      0.00
  -33   22   14     -7.29      0.00
  -30   22   14     -4.99      0.00
  -27   22   14     -0.62      0.00
  -24   22   14      3.13      0.00
  -21   22   14    -14.10      0.00
  -18   22   14     -0.71      0.00
  -15   22   14      0.24      0.00
  -12   22   14      1.39      0.00
   -9   22   14      7.72      0.00
   -6   22   14     -0.53      0.00
   -3   22   14     -5.46      0.00
    0   22   14     21.86      0.00
    3   22   14      9.24      0.00
    6   22   14     14.60      0.00
    9   22   14      4.79      0.00
   12   22   14    -20.39      0.00
   15   22   14      6.50      0.00
  -38   23   14    -14.84      0.00
  -35   23   14      1.16      0.00
  -32   23   14     16.15      0.00
  -29   23   14     -9.01      0.00
  -26   23   14     22.77      0.00
  -23   23   14    -11.53      0.00
  -20   23   14     -9.62      0.00
  -17   23   14     -5.66      0.00
  -14   23   14      3.06      0.00
  -11   23   14     10.25      0.00
   -8   23   14     -5.87      0.00
   -5   23   14     -3.03      0.00
   -2   23   14     -5.83      0.00
    1   23   14    -16.76      0.00
    4   23   14     14.82      0.00
    7   23   14     -1.68      0.00
   10   23   14     -3.15      0.00
   13   23   14     -8.68      0.00
   16   23   14      6.66      0.00
  -37   24   14     -6.96      0.00
  -34   24   14     15.79      0.00
  -31   24   14     -0.83      0.00
  -28   24   14     -2.83      0.00
  -25   24   14      8.12      0.00
  -22   24   14     -5.23      0.00
  -19   24   14     -1.83      0.00
  -16   24   14      1.65      0.00
  -13   24   14      0.47      0.00
  -10   24   14      0.33      0.00
   -7   24   14      3.50      0.00
   -4   24   14    -11.75      0.00
   -1   24   14      2.43      0.00
    2   24   14     -4.12      0.00
    5   24   14      4.51      0.00
    8   24   14     -4.59      0.00
   11   24   14     -5.08      0.00
   14   24   14      1.96      0.00
  -39   25   14    -23.20      0.00
  -36   25   14     -5.73      0.00
  -33   25   14      5.53      0.00
  -30   25   14     -8.40      0.00
  -27   25   14     18.34      0.00
  -24   25   14      6.25      0.00
  -21   25   14      9.30      0.00
  -18   25   14      8.50      0.00
  -15   25   14     -0.54      0.00
  -12   25   14     -3.27      0.00
   -9   25   14    -10.09      0.00
   -6   25   14     -8.18      0.00
   -3   25   14     -3.14      0.00
    0   25   14    -23.87      0.00
    3   25   14      9.78      0.00
    6   25   14    -12.15      0.00
    9   25   14     -0.06      0.00
   12   25   14     -2.75      0.00
  -38   26   14     -3.23      0.00
  -35   26   14     -6.59      0.00
  -32   26   14      3.29      0.00
  -29   26   14     -5.19      0.00
  -26   26   14      1.26      0.00
  -23   26   14      2.50      0.00
  -20   26   14      5.76      0.00
  -17   26   14      1.08      0.00
  -14   26   14     -3.06      0.00
  -11   26   14     13.70      0.00
   -8   26   14     11.35      0.00
   -5   26   14     -0.86      0.00
   -2   26   14     -4.72      0.00
    1   26   14    -12.24      0.00
    4   26   14      5.71      0.00
    7   26   14     -5.98      0.00
   10   26   14     -5.56      0.00
   13   26   14    -12.91      0.00
  -37   27   14    -11.58      0.00
  -34   27   14     15.15      0.00
  -31   27   14      2.95      0.00
  -28   27   14    -15.08      0.00
  -25   27   14      0.88      0.00
  -22   27   14     -1.41      0.00
  -19   27   14     -4.61      0.00
  -16   27   14     -0.37      0.00
  -13   27   14     21.98      0.00
  -10   27   14     24.56      0.00
   -7   27   14     -0.29      0.00
   -4   27   14      0.38      0.00
   -1   27   14      0.67      0.00
    2   27   14     10.88      0.00
    5   27   14     -5.06      0.00
    8   27   14     -2.97      0.00
   11   27   14     -8.03      0.00
  -36   28   14      2.76      0.00
  -33   28   14      1.76      0.00
  -30   28   14      5.63      0.00
  -27   28   14    -18.18      0.00
  -24   28   14     -5.48      0.00
  -21   28   14      1.22      0.00
  -18   28   14    -13.23      0.00
  -15   28   14    -10.66      0.00
  -12   28   14      8.76      0.00
   -9   28   14     20.03      0.00
   -6   28   14      9.40      0.00
   -3   28   14     -0.20      0.00
    0   28   14     -4.36      0.00
    3   28   14     12.02      0.00
    6   28   14     -0.18      0.00
    9   28   14     -5.60      0.00
  -38   29   14      0.84      0.00
  -35   29   14     -1.41      0.00
  -32   29   14     -5.07      0.00
  -29   29   14      7.87      0.00
  -26   29   14      0.89      0.00
  -23   29   14    -12.41      0.00
  -20   29   14     16.24      0.00
  -17   29   14    -23.36      0.00
  -14   29   14     -0.20      0.00
  -11   29   14     -4.93      0.00
   -8   29   14      7.80      0.00
   -5   29   14      4.44      0.00
   -2   29   14      7.48      0.00
    1   29   14     -4.30      0.00
    4   29   14      5.33      0.00
    7   29   14      2.87      0.00
  -37   30   14     -2.86      0.00
  -34   30   14      4.87      0.00
  -31   30   14      1.36      0.00
  -28   30   14     -1.79      0.00
  -25   30   14      0.94      0.00
  -22   30   14     -3.16      0.00
  -19   30   14     -3.41      0.00
  -16   30   14      3.58      0.00
  -13   30   14     -5.84      0.00
  -10   30   14      1.15      0.00
   -7   30   14      7.73      0.00
   -4   30   14      2.98      0.00
   -1   30   14     -4.67      0.00
    2   30   14      0.44      0.00
    5   30   14      5.19      0.00
  -36   31   14    -22.60      0.00
  -33   31   14      1.20      0.00
  -30   31   14     -2.83      0.00
  -27   31   14      1.64      0.00
  -24   31   14      5.43      0.00
  -21   31   14      3.29      0.00
  -18   31   14      1.26      0.00
  -15   31   14     -8.05      0.00
  -12   31   14      1.32      0.00
   -9   31   14     16.29      0.00
   -6   31   14      0.00      0.00
   -3   31   14     -0.24      0.00
    0   31   14     -5.09      0.00
    3   31   14      3.30      0.00
    6   31   14     -5.37      0.00
  -35   32   14      3.73      0.00
  -32   32   14     -2.03      0.00
  -29   32   14      6.25      0.00
  -26   32   14     -8.95      0.00
  -23   32   14     -6.94      0.00
  -20   32   14    -13.26      0.00
  -17   32   14     -1.43      0.00
  -14   32   14     -3.19      0.00
  -11   32   14      9.87      0.00
   -8   32   14      1.94      0.00
   -5   32   14     -1.87      0.00
   -2   32   14      5.38      0.00
    1   32   14     -2.79      0.00
    4   32   14      5.67      0.00
  -34   33   14      6.12      0.00
  -31   33   14    -12.06      0.00
  -28   33   14     -0.24      0.00
  -25   33   14     -2.06      0.00
  -22   33   14     -1.17      0.00
  -19   33   14      4.49      0.00
  -16   33   14     -7.29      0.00
  -13   33   14    -17.34      0.00
  -10   33   14      5.98      0.00
   -7   33   14      6.32      0.00
   -4   33   14    -22.10      0.00
   -1   33   14     -7.41      0.00
    2   33   14     18.40      0.00
  -33   34   14    -10.28      0.00
  -30   34   14      4.34      0.00
  -27   34   14      2.67      0.00
  -24   34   14     -4.25      0.00
  -21   34   14     -8.61      0.00
  -18   34   14      1.93      0.00
  -15   34   14     -1.25      0.00
  -12   34   14      6.48      0.00
   -9   34   14    -13.63      0.00
   -6   34   14    -11.56      0.00
   -3   34   14     -7.36      0.00
    0   34   14      4.94      0.00
  -32   35   14      4.30      0.00
  -29   35   14      2.15      0.00
  -26   35   14     -4.33      0.00
  -23   35   14      7.62      0.00
  -20   35   14      0.61      0.00
  -17   35   14      4.82      0.00
  -14   35   14     -3.08      0.00
  -11   35   14     -4.57      0.00
   -8   35   14     -4.71      0.00
   -5   35   14     -3.69      0.00
   -2   35   14     -1.77      0.00
  -31   36   14     -4.44      0.00
  -28   36   14      4.11      0.00
  -25   36   14     -3.33      0.00
  -22   36   14      5.41      0.00
  -19   36   14     -4.48      0.00
  -16   36   14     -5.75      0.00
  -13   36   14     -1.24      0.00
  -10   36   14    -10.19      0.00
   -7   36   14     14.03      0.00
   -4   36   14     13.44      0.00
  -30   37   14     -5.86      0.00
  -27   37   14     -4.57      0.00
  -24   37   14     -4.06      0.00
  -21   37   14     -3.73      0.00
  -18   37   14      2.09      0.00
  -15   37   14      2.87      0.00
  -12   37   14      6.03      0.00
   -9   37   14      9.13      0.00
   -6   37   14      5.31      0.00
  -29   38   14      2.82      0.00
  -26   38   14     15.78      0.00
  -23   38   14      3.37      0.00
  -20   38   14      6.91      0.00
  -17   38   14      7.08      0.00
  -14   38   14     -0.03      0.00
  -11   38   14     -4.50      0.00
  -25   39   14      1.73      0.00
  -22   39   14      5.44      0.00
  -19   39   14      0.36      0.00
  -16   39   14     25.66      0.00
  -13   39   14      2.49      0.00
    0    0   15    274.60      0.00
    1    1   15      9.12      0.00
   -1    2   15    -66.96      0.00
    2    2   15   -146.81      0.00
   -3    3   15    -17.74      0.00
    0    3   15    197.77      0.00
    3    3   15    -50.19      0.00
   -5    4   15    -10.96      0.00
   -2    4   15    128.73      0.00
    1    4   15     89.92      0.00
    4    4   15     60.48      0.00
   -7    5   15    -53.76      0.00
   -4    5   15    -57.25      0.00
   -1    5   15     49.26      0.00
    2    5   15    -11.31      0.00
    5    5   15    -42.05      0.00
   -9    6   15     36.96      0.00
   -6    6   15      2.83      0.00
   -3    6   15   -126.31      0.00
    0    6   15    -55.17      0.00
    3    6   15     48.80      0.00
    6    6   15    -44.55      0.00
  -11    7   15    -41.53      0.00
   -8    7   15     55.62      0.00
   -5    7   15    -72.00      0.00
   -2    7   15     53.13      0.00
    1    7   15     39.25      0.00
    4    7   15      7.41      0.00
    7    7   15     46.19      0.00
  -13    8   15    -39.34      0.00
  -10    8   15      9.66      0.00
   -7    8   15    -20.50      0.00
   -4    8   15     41.72      0.00
   -1    8   15    -27.26      0.00
    2    8   15     88.02      0.00
    5    8   15      4.76      0.00
    8    8   15      0.66      0.00
  -15    9   15    -48.57      0.00
  -12    9   15    -27.49      0.00
   -9    9   15      2.58      0.00
   -6    9   15     18.33      0.00
   -3    9   15     21.61      0.00
    0    9   15      9.70      0.00
    3    9   15     27.08      0.00
    6    9   15     53.00      0.00
    9    9   15     -1.54      0.00
  -17   10   15    -28.86      0.00
  -14   10   15     31.05      0.00
  -11   10   15    -23.51      0.00
   -8   10   15    -73.30      0.00
   -5   10   15     55.48      0.00
   -2   10   15     29.13      0.00
    1   10   15      4.00      0.00
    4   10   15     -7.96      0.00
    7   10   15    -26.24      0.00
   10   10   15      0.25      0.00
  -19   11   15     -0.53      0.00
  -16   11   15    -11.80      0.00
  -13   11   15    -18.73      0.00
  -10   11   15     18.28      0.00
   -7   11   15   -110.63      0.00
   -4   11   15     20.69      0.00
   -1   11   15    -67.40      0.00
    2   11   15     25.43      0.00
    5   11   15    -23.57      0.00
    8   11   15     -5.62      0.00
   11   11   15      6.72      0.00
  -21   12   15    -15.22      0.00
  -18   12   15      6.58      0.00
  -15   12   15     17.54      0.00
  -12   12   15     -2.68      0.00
   -9   12   15     22.52      0.00
   -6   12   15    -14.24      0.00
   -3   12   15    -20.33      0.00
    0   12   15      3.37      0.00
    3   12   15    -24.20      0.00
    6   12   15     -7.64      0.00
    9   12   15     -4.19      0.00
   12   12   15      4.09      0.00
  -23   13   15      0.16      0.00
  -20   13   15      2.55      0.00
  -17   13   15     -6.55      0.00
  -14   13   15     -0.03      0.00
  -11   13   15     16.48      0.00
   -8   13   15     -0.41      0.00
   -5   13   15     12.38      0.00
   -2   13   15    -21.51      0.00
    1   13   15     -9.52      0.00
    4   13   15    -10.98      0.00
    7   13   15     -0.49      0.00
   10   13   15     10.91      0.00
   13   13   15      3.24      0.00
  -25   14   15    -10.54      0.00
  -22   14   15    -18.45      0.00
  -19   14   15     19.35      0.00
  -16   14   15      2.05      0.00
  -13   14   15    -30.89      0.00
  -10   14   15     41.13      0.00
   -7   14   15    -20.42      0.00
   -4   14   15     -2.52      0.00
   -1   14   15      2.15      0.00
    2   14   15     11.93      0.00
    5   14   15    -18.08      0.00
    8   14   15    -20.45      0.00
   11   14   15    -12.79      0.00
   14   14   15     12.86      0.00
  -27   15   15      8.12      0.00
  -24   15   15      2.61      0.00
  -21   15   15     -9.73      0.00
  -18   15   15      8.42      0.00
  -15   15   15    -22.42      0.00
  -12   15   15    -13.70      0.00
   -9   15   15    -38.24      0.00
   -6   15   15     31.31      0.00
   -3   15   15    -11.98      0.00
    0   15   15     12.29      0.00
    3   15   15      5.07      0.00
    6   15   15    -17.07      0.00
    9   15   15    -61.20      0.00
   12   15   15      7.73      0.00
   15   15   15     11.39      0.00
  -29   16   15      7.81      0.00
  -26   16   15    -11.68      0.00
  -23   16   15     -4.68      0.00
  -20   16   15     13.74      0.00
  -17   16   15     -9.39      0.00
  -14   16   15      4.64      0.00
  -11   16   15      9.74      0.00
   -8   16   15     11.08      0.00
   -5   16   15    -10.49      0.00
   -2   16   15    -17.16      0.00
    1   16   15     14.56      0.00
    4   16   15     30.96      0.00
    7   16   15    -21.27      0.00
   10   16   15    -15.25      0.00
   13   16   15     -5.25      0.00
   16   16   15    -19.05      0.00
  -31   17   15     -1.35      0.00
  -28   17   15    -20.44      0.00
  -25   17   15      4.15      0.00
  -22   17   15      9.68      0.00
  -19   17   15      5.84      0.00
  -16   17   15     -1.22      0.00
  -13   17   15    -11.34      0.00
  -10   17   15     35.69      0.00
   -7   17   15     -0.72      0.00
   -4   17   15     -7.74      0.00
   -1   17   15      4.62      0.00
    2   17   15     11.57      0.00
    5   17   15     -6.75      0.00
    8   17   15    -21.84      0.00
   11   17   15     -4.06      0.00
   14   17   15     -5.77      0.00
   17   17   15    -12.61      0.00
  -33   18   15      6.26      0.00
  -30   18   15     -3.90      0.00
  -27   18   15    -11.67      0.00
  -24   18   15     18.47      0.00
  -21   18   15     13.42      0.00
  -18   18   15     -8.42      0.00
  -15   18   15     26.51      0.00
  -12   18   15      1.50      0.00
   -9   18   15      5.33      0.00
   -6   18   15     -0.79      0.00
   -3   18   15     -2.86      0.00
    0   18   15     -3.24      0.00
    3   18   15     35.61      0.00
    6   18   15    -23.79      0.00
    9   18   15     11.64      0.00
   12   18   15     -6.34      0.00
   15   18   15      3.56      0.00
   18   18   15    -14.71      0.00
  -35   19   15      8.20      0.00
  -32   19   15     -1.44      0.00
  -29   19   15      9.47      0.00
  -26   19   15    -11.75      0.00
  -23   19   15     20.84      0.00
  -20   19   15     -4.78      0.00
  -17   19   15      4.36      0.00
  -14   19   15     -0.31      0.00
  -11   19   15      8.62      0.00
   -8   19   15     15.02      0.00
   -5   19   15     -8.55      0.00
   -2   19   15     -3.96      0.00
    1   19   15      1.95      0.00
    4   19   15    -22.65      0.00
    7   19   15     -4.28      0.00
   10   19   15      7.43      0.00
   13   19   15    -10.21      0.00
   16   19   15     -7.75      0.00
   19   19   15     -6.40      0.00
  -37   20   15      9.67      0.00
  -34   20   15      5.06      0.00
  -31   20   15    -18.15      0.00
  -28   20   15     -6.90      0.00
  -25   20   15      1.39      0.00
  -22   20   15    -11.48      0.00
  -19   20   15     -5.65      0.00
  -16   20   15    -13.09      0.00
  -13   20   15      2.05      0.00
  -10   20   15     13.05      0.00
   -7   20   15     -8.13      0.00
   -4   20   15      7.03      0.00
   -1   20   15      7.30      0.00
    2   20   15     -0.01      0.00
    5   20   15    -13.65      0.00
    8   20   15     -7.19      0.00
   11   20   15      4.57      0.00
   14   20   15     -3.34      0.00
   17   20   15     -3.55      0.00
  -39   21   15     -3.50      0.00
  -36   21   15     10.21      0.00
  -33   21   15     -4.83      0.00
  -30   21   15      7.87      0.00
  -27   21   15      1.54      0.00
  -24   21   15    -12.80      0.00
  -21   21   15     24.85      0.00
  -18   21   15     13.40      0.00
  -15   21   15    -10.70      0.00
  -12   21   15     -4.36      0.00
   -9   21   15     14.65      0.00
   -6   21   15     -1.64      0.00
   -3   21   15    -21.05      0.00
    0   21   15     14.06      0.00
    3   21   15    -12.61      0.00
    6   21   15      0.28      0.00
    9   21   15      2.31      0.00
   12   21   15      6.53      0.00
   15   21   15      6.66      0.00
   18   21   15      2.35      0.00
  -38   22   15    -11.69      0.00
  -35   22   15     -2.30      0.00
  -32   22   15      4.72      0.00
  -29   22   15    -18.49      0.00
  -26   22   15    -23.95      0.00
  -23   22   15      3.01      0.00
  -20   22   15     14.62      0.00
  -17   22   15     -8.44      0.00
  -14   22   15      8.95      0.00
  -11   22   15     21.96      0.00
   -8   22   15     -3.60      0.00
   -5   22   15      7.89      0.00
   -2   22   15     26.47      0.00
    1   22   15     -2.25      0.00
    4   22   15      6.33      0.00
    7   22   15     10.44      0.00
   10   22   15      5.45      0.00
   13   22   15      3.30      0.00
   16   22   15     -9.88      0.00
  -37   23   15     -2.93      0.00
  -34   23   15     -9.09      0.00
  -31   23   15      9.67      0.00
  -28   23   15    -10.34      0.00
  -25   23   15     -1.95      0.00
  -22   23   15     20.33      0.00
  -19   23   15     -8.42      0.00
  -16   23   15      6.10      0.00
  -13   23   15     12.73      0.00
  -10   23   15     10.48      0.00
   -7   23   15    -12.04      0.00
   -4   23   15     -1.33      0.00
   -1   23   15     14.60      0.00
    2   23   15     -4.93      0.00
    5   23   15      6.26      0.00
    8   23   15    -13.55      0.00
   11   23   15     19.12      0.00
   14   23   15      0.48      0.00
  -39   24   15    -21.09      0.00
  -36   24   15      3.04      0.00
  -33   24   15     -4.10      0.00
  -30   24   15      7.83      0.00
  -27   24   15    -16.57      0.00
  -24   24   15     15.66      0.00
  -21   24   15     -6.62      0.00
  -18   24   15     -2.05      0.00
  -15   24   15      0.74      0.00
  -12   24   15      0.38      0.00
   -9   24   15      3.67      0.00
   -6   24   15      6.18      0.00
   -3   24   15     15.78      0.00
    0   24   15      4.43      0.00
    3   24   15    -15.87      0.00
    6   24   15      4.38      0.00
    9   24   15     -8.51      0.00
   12   24   15      3.94      0.00
   15   24   15     12.63      0.00
  -38   25   15      3.25      0.00
  -35   25   15    -16.47      0.00
  -32   25   15     -2.73      0.00
  -29   25   15      6.01      0.00
  -26   25   15      3.36      0.00
  -23   25   15      4.77      0.00
  -20   25   15    -16.72      0.00
  -17   25   15      5.96      0.00
  -14   25   15     10.76      0.00
  -11   25   15    -18.13      0.00
   -8   25   15    -10.29      0.00
   -5   25   15     16.21      0.00
   -2   25   15      2.31      0.00
    1   25   15     -3.21      0.00
    4   25   15     -1.54      0.00
    7   25   15      5.70      0.00
   10   25   15      2.85      0.00
   13   25   15    -15.88      0.00
  -37   26   15      1.82      0.00
  -34   26   15      3.72      0.00
  -31   26   15      5.71      0.00
  -28   26   15     -6.01      0.00
  -25   26   15      4.65      0.00
  -22   26   15    -21.80      0.00
  -19   26   15     -4.49      0.00
  -16   26   15     -6.19      0.00
  -13   26   15     12.72      0.00
  -10   26   15    -27.40      0.00
   -7   26   15    -12.44      0.00
   -4   26   15     -8.69      0.00
   -1   26   15     -5.07      0.00
    2   26   15     -7.05      0.00
    5   26   15      3.84      0.00
    8   26   15     -1.90      0.00
   11   26   15     -6.90      0.00
  -36   27   15     11.77      0.00
  -33   27   15     -4.67      0.00
  -30   27   15     11.97      0.00
  -27   27   15      0.28      0.00
  -24   27   15     -2.08      0.00
  -21   27   15     -6.96      0.00
  -18   27   15     22.36      0.00
  -15   27   15      5.47      0.00
  -12   27   15     -8.20      0.00
   -9   27   15     -7.64      0.00
   -6   27   15     11.99      0.00
   -3   27   15     -9.10      0.00
    0   27   15     -6.94      0.00
    3   27   15     -7.76      0.00
    6   27   15      1.21      0.00
    9   27   15      5.45      0.00
  -38   28   15     -3.34      0.00
  -35   28   15    -10.85      0.00
  -32   28   15      3.11      0.00
  -29   28   15      0.43      0.00
  -26   28   15      3.55      0.00
  -23   28   15     -5.19      0.00
  -20   28   15     -1.73      0.00
  -17   28   15      1.14      0.00
  -14   28   15     15.88      0.00
  -11   28   15     12.17      0.00
   -8   28   15     -2.58      0.00
   -5   28   15     -6.29      0.00
   -2   28   15      2.69      0.00
    1   28   15     -1.70      0.00
    4   28   15     -5.21      0.00
    7   28   15      7.73      0.00
   10   28   15     20.06      0.00
  -37   29   15      2.64      0.00
  -34   29   15    -10.89      0.00
  -31   29   15      1.58      0.00
  -28   29   15     -9.46      0.00
  -25   29   15     -7.52      0.00
  -22   29   15     -2.82      0.00
  -19   29   15      0.64      0.00
  -16   29   15     -3.28      0.00
  -13   29   15      3.19      0.00
  -10   29   15      9.84      0.00
   -7   29   15     15.20      0.00
   -4   29   15     -4.69      0.00
   -1   29   15     -2.86      0.00
    2   29   15     -5.45      0.00
    5   29   15     -3.65      0.00
    8   29   15      3.90      0.00
  -36   30   15      3.45      0.00
  -33   30   15     10.26      0.00
  -30   30   15      2.02      0.00
  -27   30   15     -3.08      0.00
  -24   30   15    -11.59      0.00
  -21   30   15     -8.59      0.00
  -18   30   15    -11.43      0.00
  -15   30   15     -5.22      0.00
  -12   30   15    -12.55      0.00
   -9   30   15     15.20      0.00
   -6   30   15     14.11      0.00
   -3   30   15    -10.97      0.00
    0   30   15      7.20      0.00
    3   30   15     16.07      0.00
    6   30   15     -4.84      0.00
  -35   31   15      2.96      0.00
  -32   31   15    -10.93      0.00
  -29   31   15     14.82      0.00
  -26   31   15     -2.73      0.00
  -23   31   15     -8.15      0.00
  -20   31   15     -2.87      0.00
  -17   31   15      0.81      0.00
  -14   31   15     -0.81      0.00
  -11   31   15     -1.50      0.00
   -8   31   15     10.29      0.00
   -5   31   15     12.43      0.00
   -2   31   15     -1.02      0.00
    1   31   15      6.07      0.00
    4   31   15      7.73      0.00
  -34   32   15     -9.50      0.00
  -31   32   15      3.84      0.00
  -28   32   15      9.33      0.00
  -25   32   15    -15.05      0.00
  -22   32   15     -4.24      0.00
  -19   32   15     -4.01      0.00
  -16   32   15      4.18      0.00
  -13   32   15     -6.76      0.00
  -10   32   15     11.35      0.00
   -7   32   15     10.18      0.00
   -4   32   15      4.09      0.00
   -1   32   15      0.32      0.00
    2   32   15      8.38      0.00
  -33   33   15    -15.35      0.00
  -30   33   15     -1.49      0.00
  -27   33   15     -2.33      0.00
  -24   33   15     -6.59      0.00
  -21   33   15      7.29      0.00
  -18   33   15      1.87      0.00
  -15   33   15      8.73      0.00
  -12   33   15     -1.21      0.00
   -9   33   15      3.08      0.00
   -6   33   15      1.91      0.00
   -3   33   15      3.58      0.00
    0   33   15      6.09      0.00
  -32   34   15      0.60      0.00
  -29   34   15     -4.19      0.00
  -26   34   15    -15.19      0.00
  -23   34   15      1.30      0.00
  -20   34   15     -2.90      0.00
  -17   34   15     -0.78      0.00
  -14   34   15     -9.90      0.00
  -11   34   15      6.74      0.00
   -8   34   15    -11.20      0.00
   -5   34   15     -3.78      0.00
   -2   34   15      0.11      0.00
  -31   35   15      8.82      0.00
  -28   35   15     -5.44      0.00
  -25   35   15    -14.70      0.00
  -22   35   15      7.76      0.00
  -19   35   15     -0.52      0.00
  -16   35   15      0.97      0.00
  -13   35   15     -7.90      0.00
  -10   35   15      5.11      0.00
   -7   35   15     -5.72      0.00
   -4   35   15      0.25      0.00
  -30   36   15     -4.15      0.00
  -27   36   15     18.21      0.00
  -24   36   15     10.55      0.00
  -21   36   15      7.17      0.00
  -18   36   15      0.45      0.00
  -15   36   15      0.14      0.00
  -12   36   15     -0.71      0.00
   -9   36   15    -11.05      0.00
   -6   36   15    -12.57      0.00
  -29   37   15     -6.10      0.00
  -26   37   15      3.97      0.00
  -23   37   15      2.98      0.00
  -20   37   15     -0.41      0.00
  -17   37   15     -5.53      0.00
  -14   37   15     -0.63      0.00
  -11   37   15      3.99      0.00
   -8   37   15     -6.39      0.00
  -28   38   15      6.40      0.00
  -25   38   15     -1.45      0.00
  -22   38   15     -3.29      0.00
  -19   38   15      2.61      0.00
  -16   38   15     -8.09      0.00
  -13   38   15     -7.45      0.00
  -10   38   15    -10.26      0.00
  -24   39   15    -14.94      0.00
  -21   39   15      1.37      0.00
  -18   39   15     -0.18      0.00
  -15   39   15      0.07      0.00
   -1    1   16     -9.18      0.00
   -3    2   16    -50.85      0.00
    0    2   16    -31.83      0.00
   -5    3   16    -27.70      0.00
   -2    3   16    118.10      0.00
    1    3   16    111.08      0.00
   -7    4   16    -17.57      0.00
   -4    4   16    -70.80      0.00
   -1    4   16    -68.49      0.00
    2    4   16     16.18      0.00
   -9    5   16     19.50      0.00
   -6    5   16    -82.65      0.00
   -3    5   16   -142.31      0.00
    0    5   16     -7.74      0.00
    3    5   16    -13.33      0.00
  -11    6   16     34.76      0.00
   -8    6   16    -89.54      0.00
   -5    6   16      7.63      0.00
   -2    6   16    103.59      0.00
    1    6   16     56.19      0.00
    4    6   16    -15.97      0.00
  -13    7   16    -11.43      0.00
  -10    7   16     20.26      0.00
   -7    7   16     44.92      0.00
   -4    7   16     57.43      0.00
   -1    7   16     36.20      0.00
    2    7   16     13.25      0.00
    5    7   16    -12.45      0.00
  -15    8   16     -0.98      0.00
  -12    8   16     30.49      0.00
   -9    8   16     13.95      0.00
   -6    8   16    -35.99      0.00
   -3    8   16   -103.92      0.00
    0    8   16    -24.97      0.00
    3    8   16    -36.43      0.00
    6    8   16    -38.80      0.00
  -17    9   16     -6.93      0.00
  -14    9   16     11.72      0.00
  -11    9   16      1.09      0.00
   -8    9   16     22.06      0.00
   -5    9   16    -62.68      0.00
   -2    9   16     31.82      0.00
    1    9   16    -61.08      0.00
    4    9   16     -2.18      0.00
    7    9   16     28.44      0.00
  -19   10   16     -2.90      0.00
  -16   10   16    -20.79      0.00
  -13   10   16    -38.91      0.00
  -10   10   16     69.03      0.00
   -7   10   16     67.47      0.00
   -4   10   16    -66.01      0.00
   -1   10   16     35.00      0.00
    2   10   16    -11.26      0.00
    5   10   16    -31.70      0.00
    8   10   16     37.57      0.00
  -21   11   16     -2.22      0.00
  -18   11   16    -11.26      0.00
  -15   11   16    -33.98      0.00
  -12   11   16      6.59      0.00
   -9   11   16    -43.09      0.00
   -6   11   16     47.15      0.00
   -3   11   16    -14.07      0.00
    0   11   16    -33.83      0.00
    3   11   16    -25.84      0.00
    6   11   16     10.74      0.00
    9   11   16     -4.11      0.00
  -23   12   16    -21.92      0.00
  -20   12   16     -7.38      0.00
  -17   12   16      3.95      0.00
  -14   12   16    -12.69      0.00
  -11   12   16    -24.17      0.00
   -8   12   16    -16.12      0.00
   -5   12   16     13.00      0.00
   -2   12   16     41.67      0.00
    1   12   16    -26.89      0.00
    4   12   16     -5.05      0.00
    7   12   16     14.40      0.00
   10   12   16    -14.33      0.00
  -25   13   16     -2.92      0.00
  -22   13   16     -8.50      0.00
  -19   13   16      3.39      0.00
  -16   13   16     11.01      0.00
  -13   13   16     26.55      0.00
  -10   13   16    -27.81      0.00
   -7   13   16    -22.60      0.00
   -4   13   16     19.07      0.00
   -1   13   16    -30.44      0.00
    2   13   16     16.97      0.00
    5   13   16    -14.04      0.00
    8   13   16      6.14      0.00
   11   13   16    -39.40      0.00
  -27   14   16    -12.36      0.00
  -24   14   16    -10.72      0.00
  -21   14   16     18.98      0.00
  -18   14   16      5.19      0.00
  -15   14   16     24.36      0.00
  -12   14   16    -19.42      0.00
   -9   14   16    -61.18      0.00
   -6   14   16    -11.37      0.00
   -3   14   16     -0.90      0.00
    0   14   16     -9.77      0.00
    3   14   16    -18.16      0.00
    6   14   16     13.02      0.00
    9   14   16    -18.22      0.00
   12   14   16      6.45      0.00
  -29   15   16     -6.86      0.00
  -26   15   16     27.60      0.00
  -23   15   16      6.00      0.00
  -20   15   16      9.95      0.00
  -17   15   16      3.82      0.00
  -14   15   16      1.59      0.00
  -11   15   16    -49.98      0.00
   -8   15   16      2.42      0.00
   -5   15   16      1.08      0.00
   -2   15   16      4.67      0.00
    1   15   16     -4.23      0.00
    4   15   16    -17.74      0.00
    7   15   16     -7.05      0.00
   10   15   16      6.93      0.00
   13   15   16      1.00      0.00
  -31   16   16     16.42      0.00
  -28   16   16      8.91      0.00
  -25   16   16     16.11      0.00
  -22   16   16     21.30      0.00
  -19   16   16    -10.04      0.00
  -16   16   16      2.20      0.00
  -13   16   16     19.66      0.00
  -10   16   16     15.61      0.00
   -7   16   16     -9.07      0.00
   -4   16   16      1.44      0.00
   -1   16   16     13.38      0.00
    2   16   16      4.36      0.00
    5   16   16     -2.55      0.00
    8   16   16     -0.97      0.00
   11   16   16      8.95      0.00
   14   16   16      7.25      0.00
  -33   17   16      9.75      0.00
  -30   17   16      8.97      0.00
  -27   17   16     51.64      0.00
  -24   17   16     11.23      0.00
  -21   17   16     -3.62      0.00
  -18   17   16      4.28      0.00
  -15   17   16      3.58      0.00
  -12   17   16     24.31      0.00
   -9   17   16     -0.51      0.00
   -6   17   16      5.87      0.00
   -3   17   16      2.07      0.00
    0   17   16      7.26      0.00
    3   17   16     -6.60      0.00
    6   17   16    -11.83      0.00
    9   17   16    -13.28      0.00
   12   17   16     -3.65      0.00
   15   17   16      7.49      0.00
  -35   18   16     -0.18      0.00
  -32   18   16    -18.00      0.00
  -29   18   16     16.65      0.00
  -26   18   16     10.73      0.00
  -23   18   16     -7.27      0.00
  -20   18   16     -5.46      0.00
  -17   18   16     16.45      0.00
  -14   18   16      1.06      0.00
  -11   18   16      0.95      0.00
   -8   18   16      1.98      0.00
   -5   18   16      1.74      0.00
   -2   18   16     -9.77      0.00
    1   18   16      7.25      0.00
    4   18   16     -2.61      0.00
    7   18   16      4.64      0.00
   10   18   16    -12.74      0.00
   13   18   16      8.32      0.00
   16   18   16      0.10      0.00
  -37   19   16     -1.02      0.00
  -34   19   16     -6.60      0.00
  -31   19   16      7.18      0.00
  -28   19   16      0.70      0.00
  -25   19   16      4.91      0.00
  -22   19   16      0.56      0.00
  -19   19   16     36.70      0.00
  -16   19   16     -0.09      0.00
  -13   19   16      1.61      0.00
  -10   19   16      1.81      0.00
   -7   19   16     -8.65      0.00
   -4   19   16    -27.57      0.00
   -1   19   16      7.22      0.00
    2   19   16      1.87      0.00
    5   19   16      9.92      0.00
    8   19   16      1.88      0.00
   11   19   16     -4.62      0.00
   14   19   16     -5.08      0.00
   17   19   16     -7.49      0.00
  -39   20   16      5.96      0.00
  -36   20   16     -7.52      0.00
  -33   20   16    -19.92      0.00
  -30   20   16     10.48      0.00
  -27   20   16      5.49      0.00
  -24   20   16    -20.46      0.00
  -21   20   16     10.33      0.00
  -18   20   16     -9.87      0.00
  -15   20   16     -2.58      0.00
  -12   20   16      6.73      0.00
   -9   20   16     -7.75      0.00
   -6   20   16     -8.43      0.00
   -3   20   16    -11.32      0.00
    0   20   16      9.03      0.00
    3   20   16     15.52      0.00
    6   20   16     -1.47      0.00
    9   20   16      3.46      0.00
   12   20   16     -7.87      0.00
   15   20   16    -11.43      0.00
   18   20   16     -1.12      0.00
  -38   21   16    -10.32      0.00
  -35   21   16      7.75      0.00
  -32   21   16      4.57      0.00
  -29   21   16      3.56      0.00
  -26   21   16     -2.78      0.00
  -23   21   16      1.75      0.00
  -20   21   16      2.99      0.00
  -17   21   16    -10.85      0.00
  -14   21   16     -2.30      0.00
  -11   21   16     -2.43      0.00
   -8   21   16     24.38      0.00
   -5   21   16    -11.17      0.00
   -2   21   16      3.40      0.00
    1   21   16     -6.97      0.00
    4   21   16    -10.19      0.00
    7   21   16      8.74      0.00
   10   21   16      2.06      0.00
   13   21   16     -7.15      0.00
   16   21   16    -13.14      0.00
  -37   22   16     10.31      0.00
  -34   22   16      5.72      0.00
  -31   22   16      7.49      0.00
  -28   22   16     -9.83      0.00
  -25   22   16    -13.72      0.00
  -22   22   16      0.28      0.00
  -19   22   16    -36.49      0.00
  -16   22   16      9.87      0.00
  -13   22   16      0.05      0.00
  -10   22   16     13.57      0.00
   -7   22   16      2.56      0.00
   -4   22   16      0.87      0.00
   -1   22   16     -4.56      0.00
    2   22   16      6.53      0.00
    5   22   16     -5.58      0.00
    8   22   16     11.07      0.00
   11   22   16     -2.15      0.00
   14   22   16    -14.36      0.00
   17   22   16     10.96      0.00
  -39   23   16      2.69      0.00
  -36   23   16      5.78      0.00
  -33   23   16     -8.92      0.00
  -30   23   16      2.58      0.00
  -27   23   16     12.81      0.00
  -24   23   16      5.47      0.00
  -21   23   16     -1.58      0.00
  -18   23   16      3.41      0.00
  -15   23   16     17.21      0.00
  -12   23   16     -9.59      0.00
   -9   23   16     -7.98      0.00
   -6   23   16      1.34      0.00
   -3   23   16      8.95      0.00
    0   23   16    -13.93      0.00
    3   23   16    -11.29      0.00
    6   23   16     -3.19      0.00
    9   23   16      0.63      0.00
   12   23   16     -6.36      0.00
   15   23   16     -0.65      0.00
  -38   24   16    -15.26      0.00
  -35   24   16     -2.09      0.00
  -32   24   16      2.76      0.00
  -29   24   16     -7.47      0.00
  -26   24   16     24.38      0.00
  -23   24   16      6.49      0.00
  -20   24   16      2.42      0.00
  -17   24   16     21.00      0.00
  -14   24   16    -19.86      0.00
  -11   24   16     14.80      0.00
   -8   24   16     -2.89      0.00
   -5   24   16     -1.32      0.00
   -2   24   16     -6.26      0.00
    1   24   16      2.22      0.00
    4   24   16     -4.16      0.00
    7   24   16     -3.24      0.00
   10   24   16     -6.68      0.00
   13   24   16      4.45      0.00
  -37   25   16    -17.45      0.00
  -34   25   16      1.74      0.00
  -31   25   16     21.43      0.00
  -28   25   16    -19.64      0.00
  -25   25   16     16.79      0.00
  -22   25   16      5.54      0.00
  -19   25   16      7.21      0.00
  -16   25   16     16.86      0.00
  -13   25   16     -1.89      0.00
  -10   25   16     22.22      0.00
   -7   25   16      6.51      0.00
   -4   25   16     13.60      0.00
   -1   25   16    -11.25      0.00
    2   25   16      4.64      0.00
    5   25   16    -13.04      0.00
    8   25   16    -15.81      0.00
   11   25   16      1.60      0.00
   14   25   16      4.03      0.00
  -36   26   16     21.59      0.00
  -33   26   16    -10.66      0.00
  -30   26   16     -5.73      0.00
  -27   26   16     -2.29      0.00
  -24   26   16     -8.42      0.00
  -21   26   16     -7.14      0.00
  -18   26   16     -0.55      0.00
  -15   26   16     -9.49      0.00
  -12   26   16      7.83      0.00
   -9   26   16     11.27      0.00
   -6   26   16     -2.09      0.00
   -3   26   16     -0.89      0.00
    0   26   16      6.87      0.00
    3   26   16      2.84      0.00
    6   26   16     -1.78      0.00
    9   26   16    -18.55      0.00
   12   26   16     12.31      0.00
  -38   27   16     -7.68      0.00
  -35   27   16      5.87      0.00
  -32   27   16     10.81      0.00
  -29   27   16     -6.11      0.00
  -26   27   16      2.47      0.00
  -23   27   16     -3.20      0.00
  -20   27   16     -6.50      0.00
  -17   27   16     -6.47      0.00
  -14   27   16     -9.73      0.00
  -11   27   16      9.22      0.00
   -8   27   16    -12.72      0.00
   -5   27   16     19.61      0.00
   -2   27   16     -0.96      0.00
    1   27   16      9.68      0.00
    4   27   16      0.39      0.00
    7   27   16      4.80      0.00
   10   27   16     -9.26      0.00
  -37   28   16     -4.01      0.00
  -34   28   16     -7.07      0.00
  -31   28   16      2.99      0.00
  -28   28   16     10.18      0.00
  -25   28   16     -0.88      0.00
  -22   28   16    -11.67      0.00
  -19   28   16      0.05      0.00
  -16   28   16     -6.57      0.00
  -13   28   16     19.91      0.00
  -10   28   16     -3.40      0.00
   -7   28   16     -4.54      0.00
   -4   28   16     17.94      0.00
   -1   28   16     -2.68      0.00
    2   28   16      7.96      0.00
    5   28   16     16.61      0.00
    8   28   16     -4.22      0.00
  -36   29   16     13.85      0.00
  -33   29   16      1.76      0.00
  -30   29   16     -2.10      0.00
  -27   29   16      0.57      0.00
  -24   29   16     -2.49      0.00
  -21   29   16     -1.92      0.00
  -18   29   16      5.31      0.00
  -15   29   16      1.56      0.00
  -12   29   16     10.27      0.00
   -9   29   16     -9.96      0.00
   -6   29   16      2.39      0.00
   -3   29   16      7.11      0.00
    0   29   16     -2.39      0.00
    3   29   16      9.43      0.00
    6   29   16      1.33      0.00
  -35   30   16      6.99      0.00
  -32   30   16     13.83      0.00
  -29   30   16     10.76      0.00
  -26   30   16     -1.59      0.00
  -23   30   16     -5.48      0.00
  -20   30   16      2.03      0.00
  -17   30   16    -10.18      0.00
  -14   30   16      0.17      0.00
  -11   30   16     -0.03      0.00
   -8   30   16     -5.27      0.00
   -5   30   16     -4.35      0.00
   -2   30   16     -4.64      0.00
    1   30   16    -10.50      0.00
    4   30   16      4.46      0.00
    7   30   16      3.86      0.00
  -34   31   16     -3.76      0.00
  -31   31   16      3.84      0.00
  -28   31   16     -2.74      0.00
  -25   31   16     -0.73      0.00
  -22   31   16    -13.17      0.00
  -19   31   16      0.31      0.00
  -16   31   16    -30.60      0.00
  -13   31   16     11.04      0.00
  -10   31   16     -1.77      0.00
   -7   31   16      8.93      0.00
   -4   31   16      2.90      0.00
   -1   31   16      1.67      0.00
    2   31   16      6.95      0.00
    5   31   16      3.85      0.00
  -36   32   16      4.13      0.00
  -33   32   16      6.77      0.00
  -30   32   16    -10.34      0.00
  -27   32   16     -3.82      0.00
  -24   32   16      0.59      0.00
  -21   32   16     -7.04      0.00
  -18   32   16    -20.08      0.00
  -15   32   16     -7.60      0.00
  -12   32   16      1.35      0.00
   -9   32   16      4.35      0.00
   -6   32   16    -16.32      0.00
   -3   32   16      0.45      0.00
    0   32   16      0.41      0.00
    3   32   16     -0.07      0.00
  -35   33   16      8.53      0.00
  -32   33   16      8.18      0.00
  -29   33   16     -0.36      0.00
  -26   33   16     -1.50      0.00
  -23   33   16     -1.51      0.00
  -20   33   16     15.54      0.00
  -17   33   16      0.43      0.00
  -14   33   16      5.61      0.00
  -11   33   16      5.83      0.00
   -8   33   16     -5.96      0.00
   -5   33   16     -4.04      0.00
   -2   33   16      3.02      0.00
    1   33   16     -7.82      0.00
  -34   34   16      3.82      0.00
  -31   34   16    -19.08      0.00
  -28   34   16     -0.78      0.00
  -25   34   16     14.68      0.00
  -22   34   16      0.76      0.00
  -19   34   16     -7.43      0.00
  -16   34   16      5.43      0.00
  -13   34   16      9.49      0.00
  -10   34   16     -0.07      0.00
   -7   34   16     -8.19      0.00
   -4   34   16      6.61      0.00
   -1   34   16     13.22      0.00
  -33   35   16      0.54      0.00
  -30   35   16     -3.61      0.00
  -27   35   16     -7.29      0.00
  -24   35   16     -9.97      0.00
  -21   35   16     -2.35      0.00
  -18   35   16     -9.27      0.00
  -15   35   16    -10.40      0.00
  -12   35   16     17.71      0.00
   -9   35   16      9.92      0.00
   -6   35   16      1.22      0.00
   -3   35   16     19.35      0.00
  -32   36   16     -8.68      0.00
  -29   36   16      7.46      0.00
  -26   36   16      4.36      0.00
  -23   36   16     -3.00      0.00
  -20   36   16     -4.33      0.00
  -17   36   16     -3.81      0.00
  -14   36   16    -12.41      0.00
  -11   36   16     -1.87      0.00
   -8   36   16     10.07      0.00
   -5   36   16    -15.13      0.00
  -28   37   16      2.46      0.00
  -25   37   16     15.25      0.00
  -22   37   16    -13.78      0.00
  -19   37   16      0.50      0.00
  -16   37   16     -1.88      0.00
  -13   37   16     10.46      0.00
  -10   37   16      5.69      0.00
   -7   37   16     -2.60      0.00
  -27   38   16      3.75      0.00
  -24   38   16      4.82      0.00
  -21   38   16     11.81      0.00
  -18   38   16     -7.38      0.00
  -15   38   16     -4.47      0.00
  -12   38   16     -5.80      0.00
  -23   39   16      0.74      0.00
  -20   39   16     10.06      0.00
  -17   39   16     11.25      0.00
  -14   39   16     -1.69      0.00
    0    1   17   -144.79      0.00
   -2    2   17      7.70      0.00
    1    2   17      2.00      0.00
   -4    3   17    177.48      0.00
   -1    3   17     98.11      0.00
    2    3   17      3.50      0.00
   -6    4   17     26.42      0.00
   -3    4   17     53.08      0.00
    0    4   17   -166.70      0.00
    3    4   17     16.49      0.00
   -8    5   17     36.26      0.00
   -5    5   17    -68.61      0.00
   -2    5   17    -50.86      0.00
    1    5   17      5.78      0.00
    4    5   17     -9.20      0.00
  -10    6   17    -63.56      0.00
   -7    6   17     15.78      0.00
   -4    6   17    -50.86      0.00
   -1    6   17     26.40      0.00
    2    6   17     12.67      0.00
    5    6   17     13.99      0.00
  -12    7   17    -39.14      0.00
   -9    7   17     59.53      0.00
   -6    7   17     87.62      0.00
   -3    7   17    -59.48      0.00
    0    7   17     74.35      0.00
    3    7   17     -7.38      0.00
    6    7   17     14.77      0.00
  -14    8   17    -26.06      0.00
  -11    8   17     -2.25      0.00
   -8    8   17     29.37      0.00
   -5    8   17   -108.36      0.00
   -2    8   17     30.71      0.00
    1    8   17     19.26      0.00
    4    8   17      4.41      0.00
    7    8   17    -13.34      0.00
  -16    9   17      0.90      0.00
  -13    9   17    -21.67      0.00
  -10    9   17    -52.80      0.00
   -7    9   17     28.92      0.00
   -4    9   17     -1.15      0.00
   -1    9   17      6.41      0.00
    2    9   17     -0.35      0.00
    5    9   17     -7.38      0.00
    8    9   17     -3.18      0.00
  -18   10   17    -10.39      0.00
  -15   10   17     -0.45      0.00
  -12   10   17      2.06      0.00
   -9   10   17    -26.02      0.00
   -6   10   17    -41.26      0.00
   -3   10   17     28.50      0.00
    0   10   17     28.75      0.00
    3   10   17    -14.30      0.00
    6   10   17    -19.64      0.00
    9   10   17     21.27      0.00
  -20   11   17     -1.07      0.00
  -17   11   17     -8.60      0.00
  -14   11   17     -4.32      0.00
  -11   11   17      3.56      0.00
   -8   11   17    -32.98      0.00
   -5   11   17    -23.75      0.00
   -2   11   17     -5.14      0.00
    1   11   17    -42.45      0.00
    4   11   17     14.28      0.00
    7   11   17      5.91      0.00
   10   11   17      8.98      0.00
  -22   12   17     -2.46      0.00
  -19   12   17    -10.81      0.00
  -16   12   17      3.52      0.00
  -13   12   17      3.71      0.00
  -10   12   17     11.81      0.00
   -7   12   17      8.21      0.00
   -4   12   17    -34.07      0.00
   -1   12   17      9.77      0.00
    2   12   17     -0.27      0.00
    5   12   17      7.32      0.00
    8   12   17     17.63      0.00
   11   12   17     -3.89      0.00
  -24   13   17      8.35      0.00
  -21   13   17      7.77      0.00
  -18   13   17      1.06      0.00
  -15   13   17    -11.22      0.00
  -12   13   17     17.81      0.00
   -9   13   17    -18.69      0.00
   -6   13   17     -9.30      0.00
   -3   13   17     37.50      0.00
    0   13   17     -5.07      0.00
    3   13   17    -24.58      0.00
    6   13   17      8.07      0.00
    9   13   17    -15.45      0.00
   12   13   17      0.90      0.00
  -26   14   17    -11.22      0.00
  -23   14   17    -22.80      0.00
  -20   14   17     21.36      0.00
  -17   14   17     11.29      0.00
  -14   14   17    -31.23      0.00
  -11   14   17     -2.77      0.00
   -8   14   17    -44.44      0.00
   -5   14   17     15.73      0.00
   -2   14   17      0.93      0.00
    1   14   17    -29.30      0.00
    4   14   17     -1.68      0.00
    7   14   17    -15.09      0.00
   10   14   17    -12.57      0.00
   13   14   17     -2.42      0.00
  -28   15   17    -14.21      0.00
  -25   15   17    -10.63      0.00
  -22   15   17     -3.17      0.00
  -19   15   17     23.63      0.00
  -16   15   17      9.40      0.00
  -13   15   17      4.72      0.00
  -10   15   17     26.57      0.00
   -7   15   17    -27.49      0.00
   -4   15   17     38.10      0.00
   -1   15   17     13.67      0.00
    2   15   17      0.00      0.00
    5   15   17     -9.55      0.00
    8   15   17    -10.64      0.00
   11   15   17    -23.80      0.00
   14   15   17      5.42      0.00
  -30   16   17     -2.15      0.00
  -27   16   17      2.55      0.00
  -24   16   17     -1.19      0.00
  -21   16   17     -0.37      0.00
  -18   16   17     11.44      0.00
  -15   16   17     13.53      0.00
  -12   16   17     33.19      0.00
   -9   16   17     -6.32      0.00
   -6   16   17     18.07      0.00
   -3   16   17     22.60      0.00
    0   16   17    -15.49      0.00
    3   16   17     -8.49      0.00
    6   16   17     12.84      0.00
    9   16   17     -2.73      0.00
   12   16   17      5.05      0.00
   15   16   17     -0.76      0.00
  -32   17   17      3.86      0.00
  -29   17   17     21.06      0.00
  -26   17   17    -16.43      0.00
  -23   17   17      8.17      0.00
  -20   17   17     11.26      0.00
  -17   17   17      0.91      0.00
  -14   17   17     15.41      0.00
  -11   17   17     -3.39      0.00
   -8   17   17     -1.64      0.00
   -5   17   17      9.01      0.00
   -2   17   17    -16.91      0.00
    1   17   17     17.89      0.00
    4   17   17      0.62      0.00
    7   17   17    -24.63      0.00
   10   17   17     -8.65      0.00
   13   17   17     15.56      0.00
   16   17   17    -21.20      0.00
  -34   18   17      6.16      0.00
  -31   18   17     -5.11      0.00
  -28   18   17      2.37      0.00
  -25   18   17      9.03      0.00
  -22   18   17    -23.93      0.00
  -19   18   17     -2.70      0.00
  -16   18   17    -16.32      0.00
  -13   18   17     -5.30      0.00
  -10   18   17      5.72      0.00
   -7   18   17     -2.95      0.00
   -4   18   17     14.08      0.00
   -1   18   17    -13.39      0.00
    2   18   17     25.82      0.00
    5   18   17    -14.97      0.00
    8   18   17    -22.51      0.00
   11   18   17      0.89      0.00
   14   18   17     -8.24      0.00
   17   18   17      2.81      0.00
  -36   19   17    -11.55      0.00
  -33   19   17    -10.33      0.00
  -30   19   17     -4.03      0.00
  -27   19   17     16.67      0.00
  -24   19   17     -4.33      0.00
  -21   19   17     -2.75      0.00
  -18   19   17     -6.64      0.00
  -15   19   17     -0.07      0.00
  -12   19   17     -0.61      0.00
   -9   19   17      0.43      0.00
   -6   19   17      4.19      0.00
   -3   19   17      6.61      0.00
    0   19   17     -7.79      0.00
    3   19   17     10.87      0.00
    6   19   17    -22.41      0.00
    9   19   17      2.50      0.00
   12   19   17      1.36      0.00
   15   19   17      2.26      0.00
   18   19   17      7.62      0.00
  -38   20   17      2.84      0.00
  -35   20   17     -4.65      0.00
  -32   20   17    -32.17      0.00
  -29   20   17    -15.37      0.00
  -26   20   17     12.51      0.00
  -23   20   17      4.34      0.00
  -20   20   17     -2.64      0.00
  -17   20   17    -10.31      0.00
  -14   20   17     15.30      0.00
  -11   20   17     -1.94      0.00
   -8   20   17    -11.02      0.00
   -5   20   17     12.70      0.00
   -2   20   17    -13.04      0.00
    1   20   17      7.44      0.00
    4   20   17     14.75      0.00
    7   20   17     -4.46      0.00
   10   20   17     18.05      0.00
   13   20   17      5.20      0.00
   16   20   17      3.86      0.00
   19   20   17     15.96      0.00
  -37   21   17    -12.28      0.00
  -34   21   17     -3.58      0.00
  -31   21   17     -7.19      0.00
  -28   21   17     12.83      0.00
  -25   21   17      2.51      0.00
  -22   21   17      6.85      0.00
  -19   21   17     24.46      0.00
  -16   21   17      1.31      0.00
  -13   21   17      8.65      0.00
  -10   21   17      7.60      0.00
   -7   21   17     16.40      0.00
   -4   21   17     11.22      0.00
   -1   21   17    -18.14      0.00
    2   21   17     -0.32      0.00
    5   21   17     -6.16      0.00
    8   21   17     -3.64      0.00
   11   21   17      4.38      0.00
   14   21   17     -1.32      0.00
   17   21   17      0.93      0.00
  -39   22   17     -0.77      0.00
  -36   22   17      3.73      0.00
  -33   22   17     13.15      0.00
  -30   22   17     -2.71      0.00
  -27   22   17     -4.50      0.00
  -24   22   17      0.30      0.00
  -21   22   17      4.18      0.00
  -18   22   17     -2.61      0.00
  -15   22   17      1.85      0.00
  -12   22   17      7.08      0.00
   -9   22   17     19.88      0.00
   -6   22   17     19.44      0.00
   -3   22   17    -15.07      0.00
    0   22   17     -1.57      0.00
    3   22   17      7.76      0.00
    6   22   17     -8.81      0.00
    9   22   17      9.07      0.00
   12   22   17     -3.01      0.00
   15   22   17      0.46      0.00
  -38   23   17     -8.02      0.00
  -35   23   17     14.78      0.00
  -32   23   17    -12.31      0.00
  -29   23   17    -11.79      0.00
  -26   23   17     17.20      0.00
  -23   23   17     10.86      0.00
  -20   23   17      3.72      0.00
  -17   23   17    -17.77      0.00
  -14   23   17      6.38      0.00
  -11   23   17     -0.11      0.00
   -8   23   17      3.91      0.00
   -5   23   17     -7.56      0.00
   -2   23   17      3.81      0.00
    1   23   17     -4.15      0.00
    4   23   17     -4.08      0.00
    7   23   17     -6.13      0.00
   10   23   17     -1.33      0.00
   13   23   17     15.41      0.00
   16   23   17      1.38      0.00
  -37   24   17      0.28      0.00
  -34   24   17      6.00      0.00
  -31   24   17      1.66      0.00
  -28   24   17      0.87      0.00
  -25   24   17     -4.67      0.00
  -22   24   17     -1.98      0.00
  -19   24   17      1.37      0.00
  -16   24   17     -4.70      0.00
  -13   24   17     -7.97      0.00
  -10   24   17    -10.41      0.00
   -7   24   17      3.12      0.00
   -4   24   17    -21.01      0.00
   -1   24   17    -13.47      0.00
    2   24   17     -0.39      0.00
    5   24   17     -6.02      0.00
    8   24   17     14.11      0.00
   11   24   17      6.46      0.00
   14   24   17      8.37      0.00
  -39   25   17     11.29      0.00
  -36   25   17     13.89      0.00
  -33   25   17      3.58      0.00
  -30   25   17      4.37      0.00
  -27   25   17     17.96      0.00
  -24   25   17     -1.63      0.00
  -21   25   17     -0.52      0.00
  -18   25   17     -9.30      0.00
  -15   25   17     21.86      0.00
  -12   25   17     -7.33      0.00
   -9   25   17    -12.15      0.00
   -6   25   17    -11.92      0.00
   -3   25   17     -0.40      0.00
    0   25   17      4.53      0.00
    3   25   17     -4.04      0.00
    6   25   17    -11.44      0.00
    9   25   17     10.99      0.00
   12   25   17     -0.14      0.00
  -38   26   17     10.68      0.00
  -35   26   17     -3.54      0.00
  -32   26   17     -0.58      0.00
  -29   26   17     16.53      0.00
  -26   26   17    -11.85      0.00
  -23   26   17     15.45      0.00
  -20   26   17      9.28      0.00
  -17   26   17      4.13      0.00
  -14   26   17      6.55      0.00
  -11   26   17     -4.19      0.00
   -8   26   17      7.08      0.00
   -5   26   17    -14.05      0.00
   -2   26   17     -0.34      0.00
    1   26   17     -3.38      0.00
    4   26   17     -8.97      0.00
    7   26   17     -3.19      0.00
   10   26   17      8.57      0.00
  -37   27   17     -5.19      0.00
  -34   27   17      1.90      0.00
  -31   27   17     -5.38      0.00
  -28   27   17     -7.07      0.00
  -25   27   17    -13.97      0.00
  -22   27   17      7.41      0.00
  -19   27   17      2.49      0.00
  -16   27   17      8.28      0.00
  -13   27   17    -13.85      0.00
  -10   27   17      1.39      0.00
   -7   27   17     -3.37      0.00
   -4   27   17      3.85      0.00
   -1   27   17      1.24      0.00
    2   27   17     -4.83      0.00
    5   27   17     -4.60      0.00
    8   27   17     -2.85      0.00
   11   27   17    -20.47      0.00
  -36   28   17    -11.47      0.00
  -33   28   17      6.50      0.00
  -30   28   17      9.61      0.00
  -27   28   17    -26.84      0.00
  -24   28   17      2.85      0.00
  -21   28   17    -12.67      0.00
  -18   28   17      7.63      0.00
  -15   28   17      1.19      0.00
  -12   28   17      0.88      0.00
   -9   28   17      3.35      0.00
   -6   28   17     -6.78      0.00
   -3   28   17      0.36      0.00
    0   28   17      8.02      0.00
    3   28   17     -4.61      0.00
    6   28   17     -4.65      0.00
    9   28   17     -1.35      0.00
  -35   29   17     13.41      0.00
  -32   29   17      2.16      0.00
  -29   29   17    -10.67      0.00
  -26   29   17    -13.89      0.00
  -23   29   17     -0.60      0.00
  -20   29   17     -2.61      0.00
  -17   29   17      3.21      0.00
  -14   29   17     -8.33      0.00
  -11   29   17     14.78      0.00
   -8   29   17      3.90      0.00
   -5   29   17     13.83      0.00
   -2   29   17      1.14      0.00
    1   29   17      0.07      0.00
    4   29   17      3.70      0.00
    7   29   17      4.65      0.00
  -37   30   17      7.85      0.00
  -34   30   17      7.39      0.00
  -31   30   17      8.36      0.00
  -28   30   17     -3.19      0.00
  -25   30   17      2.11      0.00
  -22   30   17     -4.88      0.00
  -19   30   17      6.60      0.00
  -16   30   17    -19.05      0.00
  -13   30   17     18.52      0.00
  -10   30   17      1.50      0.00
   -7   30   17      4.81      0.00
   -4   30   17     16.09      0.00
   -1   30   17      9.12      0.00
    2   30   17     -5.11      0.00
    5   30   17     11.96      0.00
  -36   31   17      6.81      0.00
  -33   31   17      3.02      0.00
  -30   31   17    -15.79      0.00
  -27   31   17      6.55      0.00
  -24   31   17    -18.76      0.00
  -21   31   17     -6.14      0.00
  -18   31   17      2.09      0.00
  -15   31   17      6.22      0.00
  -12   31   17      0.48      0.00
   -9   31   17     15.25      0.00
   -6   31   17      3.71      0.00
   -3   31   17      1.21      0.00
    0   31   17     12.33      0.00
    3   31   17     14.39      0.00
  -35   32   17     -3.95      0.00
  -32   32   17     -7.18      0.00
  -29   32   17     -3.89      0.00
  -26   32   17    -13.52      0.00
  -23   32   17    -11.55      0.00
  -20   32   17    -10.15      0.00
  -17   32   17     -1.51      0.00
  -14   32   17     -2.42      0.00
  -11   32   17     -3.60      0.00
   -8   32   17      3.97      0.00
   -5   32   17      2.07      0.00
   -2   32   17     -4.69      0.00
    1   32   17    -11.64      0.00
    4   32   17      1.13      0.00
  -34   33   17     -2.85      0.00
  -31   33   17      3.81      0.00
  -28   33   17      3.37      0.00
  -25   33   17    -29.15      0.00
  -22   33   17     -0.65      0.00
  -19   33   17     -4.65      0.00
  -16   33   17      3.51      0.00
  -13   33   17      3.88      0.00
  -10   33   17     -5.03      0.00
   -7   33   17     -2.91      0.00
   -4   33   17     -3.11      0.00
   -1   33   17    -10.44      0.00
    2   33   17     -1.14      0.00
  -33   34   17    -10.61      0.00
  -30   34   17     -5.16      0.00
  -27   34   17      3.29      0.00
  -24   34   17      4.58      0.00
  -21   34   17      6.34      0.00
  -18   34   17     -0.90      0.00
  -15   34   17     -5.96      0.00
  -12   34   17     -8.54      0.00
   -9   34   17      0.56      0.00
   -6   34   17      7.64      0.00
   -3   34   17     -5.90      0.00
    0   34   17     -1.42      0.00
  -32   35   17      6.25      0.00
  -29   35   17     13.36      0.00
  -26   35   17     -8.30      0.00
  -23   35   17     18.89      0.00
  -20   35   17    -10.80      0.00
  -17   35   17      0.73      0.00
  -14   35   17      1.45      0.00
  -11   35   17     -1.25      0.00
   -8   35   17     -0.02      0.00
   -5   35   17      3.45      0.00
   -2   35   17     19.88      0.00
  -31   36   17      2.39      0.00
  -28   36   17      6.25      0.00
  -25   36   17      8.46      0.00
  -22   36   17      1.18      0.00
  -19   36   17     -7.00      0.00
  -16   36   17     20.20      0.00
  -13   36   17     -0.41      0.00
  -10   36   17     -8.05      0.00
   -7   36   17    -15.81      0.00
   -4   36   17      0.62      0.00
  -30   37   17     -4.35      0.00
  -27   37   17      6.36      0.00
  -24   37   17     -2.61      0.00
  -21   37   17      5.52      0.00
  -18   37   17      5.60      0.00
  -15   37   17      7.66      0.00
  -12   37   17      4.90      0.00
   -9   37   17    -12.19      0.00
  -26   38   17     -0.32      0.00
  -23   38   17     -7.47      0.00
  -20   38   17     -2.24      0.00
  -17   38   17     17.16      0.00
  -14   38   17      1.92      0.00
  -11   38   17     15.27      0.00
  -25   39   17      0.27      0.00
  -22   39   17     -8.32      0.00
  -19   39   17      5.59      0.00
  -16   39   17     -4.66      0.00
    0    0   18    -10.71      0.00
    1    1   18     67.33      0.00
   -1    2   18     21.39      0.00
    2    2   18    -89.37      0.00
   -3    3   18   -143.77      0.00
    0    3   18    -68.33      0.00
    3    3   18    -15.78      0.00
   -5    4   18      0.82      0.00
   -2    4   18    -88.63      0.00
    1    4   18      1.92      0.00
    4    4   18     11.73      0.00
   -7    5   18    113.06      0.00
   -4    5   18    163.96      0.00
   -1    5   18     93.66      0.00
    2    5   18      0.47      0.00
    5    5   18      5.76      0.00
   -9    6   18    -17.13      0.00
   -6    6   18     26.74      0.00
   -3    6   18     44.93      0.00
    0    6   18    -17.23      0.00
    3    6   18    -15.32      0.00
    6    6   18     -7.17      0.00
  -11    7   18     -9.21      0.00
   -8    7   18    -27.32      0.00
   -5    7   18    -31.85      0.00
   -2    7   18    -77.66      0.00
    1    7   18    -55.71      0.00
    4    7   18    -29.80      0.00
    7    7   18     -0.11      0.00
  -13    8   18     23.79      0.00
  -10    8   18     15.90      0.00
   -7    8   18    -17.00      0.00
   -4    8   18     20.71      0.00
   -1    8   18    -38.37      0.00
    2    8   18    -18.55      0.00
    5    8   18     16.20      0.00
    8    8   18      2.73      0.00
  -15    9   18     10.47      0.00
  -12    9   18     47.20      0.00
   -9    9   18     -4.76      0.00
   -6    9   18    -65.04      0.00
   -3    9   18     79.62      0.00
    0    9   18     52.40      0.00
    3    9   18    -69.24      0.00
    6    9   18      0.20      0.00
    9    9   18     27.92      0.00
  -17   10   18     52.26      0.00
  -14   10   18    -47.74      0.00
  -11   10   18     25.58      0.00
   -8   10   18      0.94      0.00
   -5   10   18     83.27      0.00
   -2   10   18    -35.40      0.00
    1   10   18     16.94      0.00
    4   10   18      0.58      0.00
    7   10   18     17.27      0.00
   10   10   18     -6.14      0.00
  -19   11   18     20.26      0.00
  -16   11   18    -15.79      0.00
  -13   11   18      1.89      0.00
  -10   11   18      7.47      0.00
   -7   11   18     51.63      0.00
   -4   11   18     26.52      0.00
   -1   11   18     52.16      0.00
    2   11   18    -13.45      0.00
    5   11   18     21.00      0.00
    8   11   18     -5.61      0.00
   11   11   18     -8.39      0.00
  -21   12   18     -7.85      0.00
  -18   12   18     11.92      0.00
  -15   12   18     -1.37      0.00
  -12   12   18     -5.56      0.00
   -9   12   18    -70.08      0.00
   -6   12   18     27.11      0.00
   -3   12   18     25.85      0.00
    0   12   18     22.81      0.00
    3   12   18    -15.36      0.00
    6   12   18    -13.75      0.00
    9   12   18     -3.16      0.00
   12   12   18     -0.60      0.00
  -23   13   18     -1.30      0.00
  -20   13   18     -1.29      0.00
  -17   13   18     18.39      0.00
  -14   13   18     -6.00      0.00
  -11   13   18      0.51      0.00
   -8   13   18     -7.31      0.00
   -5   13   18    -17.57      0.00
   -2   13   18     38.41      0.00
    1   13   18     -2.55      0.00
    4   13   18      5.02      0.00
    7   13   18    -21.21      0.00
   10   13   18    -13.42      0.00
   13   13   18      1.54      0.00
  -25   14   18     -0.14      0.00
  -22   14   18      3.28      0.00
  -19   14   18    -13.42      0.00
  -16   14   18     12.06      0.00
  -13   14   18      9.09      0.00
  -10   14   18    -59.35      0.00
   -7   14   18     54.81      0.00
   -4   14   18      5.73      0.00
   -1   14   18      3.13      0.00
    2   14   18      4.47      0.00
    5   14   18      4.82      0.00
    8   14   18      5.27      0.00
   11   14   18    -15.01      0.00
   14   14   18      5.05      0.00
  -27   15   18      8.50      0.00
  -24   15   18      9.84      0.00
  -21   15   18     -6.82      0.00
  -18   15   18    -14.70      0.00
  -15   15   18     20.21      0.00
  -12   15   18    -14.98      0.00
   -9   15   18     25.61      0.00
   -6   15   18      6.36      0.00
   -3   15   18     16.96      0.00
    0   15   18      0.70      0.00
    3   15   18    -12.64      0.00
    6   15   18     -7.52      0.00
    9   15   18     -3.56      0.00
   12   15   18     -7.51      0.00
   15   15   18    -14.79      0.00
  -29   16   18     -4.24      0.00
  -26   16   18      1.64      0.00
  -23   16   18      6.86      0.00
  -20   16   18     -7.76      0.00
  -17   16   18     -0.52      0.00
  -14   16   18     14.14      0.00
  -11   16   18     -7.19      0.00
   -8   16   18      6.53      0.00
   -5   16   18     11.21      0.00
   -2   16   18      5.07      0.00
    1   16   18    -33.78      0.00
    4   16   18      0.15      0.00
    7   16   18     -2.75      0.00
   10   16   18     -6.76      0.00
   13   16   18     -4.65      0.00
   16   16   18     15.74      0.00
  -31   17   18     -0.77      0.00
  -28   17   18     16.24      0.00
  -25   17   18      2.08      0.00
  -22   17   18      8.03      0.00
  -19   17   18      6.30      0.00
  -16   17   18     43.70      0.00
  -13   17   18     -2.69      0.00
  -10   17   18    -13.64      0.00
   -7   17   18     -2.67      0.00
   -4   17   18    -10.90      0.00
   -1   17   18      1.98      0.00
    2   17   18      0.32      0.00
    5   17   18     15.60      0.00
    8   17   18      9.82      0.00
   11   17   18     -0.84      0.00
   14   17   18      0.91      0.00
   17   17   18     -4.79      0.00
  -33   18   18     15.18      0.00
  -30   18   18     -2.26      0.00
  -27   18   18      8.28      0.00
  -24   18   18      5.57      0.00
  -21   18   18    -14.70      0.00
  -18   18   18     19.06      0.00
  -15   18   18    -18.14      0.00
  -12   18   18     19.77      0.00
   -9   18   18     -2.64      0.00
   -6   18   18     -7.03      0.00
   -3   18   18      6.35      0.00
    0   18   18      9.84      0.00
    3   18   18      6.50      0.00
    6   18   18     12.95      0.00
    9   18   18     12.26      0.00
   12   18   18     -6.29      0.00
   15   18   18     -1.46      0.00
   18   18   18     -8.14      0.00
  -35   19   18      9.43      0.00
  -32   19   18     17.90      0.00
  -29   19   18     11.84      0.00
  -26   19   18     -7.65      0.00
  -23   19   18      9.00      0.00
  -20   19   18    -12.21      0.00
  -17   19   18     10.16      0.00
  -14   19   18      6.81      0.00
  -11   19   18     -0.03      0.00
   -8   19   18     -0.13      0.00
   -5   19   18      4.56      0.00
   -2   19   18     10.48      0.00
    1   19   18      9.68      0.00
    4   19   18     -3.61      0.00
    7   19   18     -4.21      0.00
   10   19   18     -2.82      0.00
   13   19   18      7.24      0.00
   16   19   18    -12.17      0.00
   19   19   18      2.02      0.00
  -37   20   18      1.72      0.00
  -34   20   18      6.23      0.00
  -31   20   18      9.73      0.00
  -28   20   18      7.26      0.00
  -25   20   18    -17.47      0.00
  -22   20   18    -30.49      0.00
  -19   20   18     13.30      0.00
  -16   20   18    -20.12      0.00
  -13   20   18     21.85      0.00
  -10   20   18      8.25      0.00
   -7   20   18      8.50      0.00
   -4   20   18     -6.20      0.00
   -1   20   18     -4.47      0.00
    2   20   18    -13.90      0.00
    5   20   18     -9.57      0.00
    8   20   18      3.29      0.00
   11   20   18     10.95      0.00
   14   20   18      7.96      0.00
   17   20   18     -7.34      0.00
  -39   21   18     -2.21      0.00
  -36   21   18     -3.14      0.00
  -33   21   18     -4.56      0.00
  -30   21   18    -12.09      0.00
  -27   21   18     -5.12      0.00
  -24   21   18     -5.86      0.00
  -21   21   18    -23.80      0.00
  -18   21   18      3.14      0.00
  -15   21   18      4.06      0.00
  -12   21   18      2.12      0.00
   -9   21   18    -11.22      0.00
   -6   21   18    -15.60      0.00
   -3   21   18     -1.90      0.00
    0   21   18      2.77      0.00
    3   21   18     -4.71      0.00
    6   21   18      8.17      0.00
    9   21   18      2.20      0.00
   12   21   18     -8.24      0.00
   15   21   18      1.43      0.00
   18   21   18     -2.76      0.00
  -38   22   18      5.41      0.00
  -35   22   18     -4.10      0.00
  -32   22   18      3.60      0.00
  -29   22   18      9.93      0.00
  -26   22   18      6.15      0.00
  -23   22   18     -5.75      0.00
  -20   22   18      1.79      0.00
  -17   22   18      5.26      0.00
  -14   22   18      5.93      0.00
  -11   22   18    -11.01      0.00
   -8   22   18      4.52      0.00
   -5   22   18    -22.29      0.00
   -2   22   18      0.09      0.00
    1   22   18      0.04      0.00
    4   22   18     19.60      0.00
    7   22   18      0.91      0.00
   10   22   18      5.40      0.00
   13   22   18     -3.71      0.00
   16   22   18     22.96      0.00
  -37   23   18      9.47      0.00
  -34   23   18     -1.73      0.00
  -31   23   18      7.13      0.00
  -28   23   18      8.34      0.00
  -25   23   18      0.96      0.00
  -22   23   18      6.85      0.00
  -19   23   18      6.63      0.00
  -16   23   18     -6.17      0.00
  -13   23   18     17.41      0.00
  -10   23   18      5.33      0.00
   -7   23   18      2.81      0.00
   -4   23   18      0.29      0.00
   -1   23   18     14.73      0.00
    2   23   18      5.23      0.00
    5   23   18     15.53      0.00
    8   23   18     -7.50      0.00
   11   23   18      4.66      0.00
   14   23   18     -9.88      0.00
  -39   24   18     -3.19      0.00
  -36   24   18     -2.78      0.00
  -33   24   18     23.39      0.00
  -30   24   18      1.31      0.00
  -27   24   18      4.76      0.00
  -24   24   18     -1.90      0.00
  -21   24   18     -2.41      0.00
  -18   24   18      5.32      0.00
  -15   24   18      5.66      0.00
  -12   24   18     10.32      0.00
   -9   24   18     -9.52      0.00
   -6   24   18     -7.01      0.00
   -3   24   18     -5.93      0.00
    0   24   18     -3.65      0.00
    3   24   18      3.60      0.00
    6   24   18     -6.43      0.00
    9   24   18      2.13      0.00
   12   24   18      4.01      0.00
   15   24   18      3.88      0.00
  -38   25   18     -4.66      0.00
  -35   25   18     12.83      0.00
  -32   25   18     13.93      0.00
  -29   25   18      0.14      0.00
  -26   25   18      2.72      0.00
  -23   25   18     -0.48      0.00
  -20   25   18     -7.99      0.00
  -17   25   18     -3.27      0.00
  -14   25   18     -3.73      0.00
  -11   25   18     -5.24      0.00
   -8   25   18     -3.64      0.00
   -5   25   18    -11.59      0.00
   -2   25   18      0.83      0.00
    1   25   18    -16.06      0.00
    4   25   18     -4.68      0.00
    7   25   18     -1.64      0.00
   10   25   18      4.22      0.00
   13   25   18     10.66      0.00
  -37   26   18     -1.30      0.00
  -34   26   18      3.18      0.00
  -31   26   18     -5.55      0.00
  -28   26   18     -1.06      0.00
  -25   26   18     25.61      0.00
  -22   26   18     -4.67      0.00
  -19   26   18     -5.92      0.00
  -16   26   18      2.05      0.00
  -13   26   18      1.86      0.00
  -10   26   18     -2.46      0.00
   -7   26   18     -8.63      0.00
   -4   26   18     21.10      0.00
   -1   26   18      6.13      0.00
    2   26   18      5.82      0.00
    5   26   18     -6.96      0.00
    8   26   18     10.11      0.00
   11   26   18      9.00      0.00
  -36   27   18      3.53      0.00
  -33   27   18     -0.09      0.00
  -30   27   18      4.96      0.00
  -27   27   18     -6.28      0.00
  -24   27   18     -0.38      0.00
  -21   27   18    -14.44      0.00
  -18   27   18      1.68      0.00
  -15   27   18     -8.44      0.00
  -12   27   18      9.32      0.00
   -9   27   18      4.90      0.00
   -6   27   18      2.57      0.00
   -3   27   18      0.18      0.00
    0   27   18      7.47      0.00
    3   27   18      0.71      0.00
    6   27   18      2.83      0.00
    9   27   18    -12.71      0.00
  -38   28   18     -7.03      0.00
  -35   28   18      4.25      0.00
  -32   28   18     10.42      0.00
  -29   28   18     10.36      0.00
  -26   28   18      4.08      0.00
  -23   28   18    -13.60      0.00
  -20   28   18     10.42      0.00
  -17   28   18      0.84      0.00
  -14   28   18     -3.94      0.00
  -11   28   18      0.84      0.00
   -8   28   18      6.22      0.00
   -5   28   18      4.98      0.00
   -2   28   18     -0.70      0.00
    1   28   18      8.86      0.00
    4   28   18     -9.87      0.00
    7   28   18     -9.62      0.00
   10   28   18    -21.61      0.00
  -37   29   18      8.14      0.00
  -34   29   18      8.96      0.00
  -31   29   18      8.12      0.00
  -28   29   18      1.21      0.00
  -25   29   18     -1.70      0.00
  -22   29   18    -12.33      0.00
  -19   29   18      6.87      0.00
  -16   29   18     -0.29      0.00
  -13   29   18     -5.49      0.00
  -10   29   18     -4.26      0.00
   -7   29   18      5.71      0.00
   -4   29   18      1.68      0.00
   -1   29   18     -0.14      0.00
    2   29   18     -2.85      0.00
    5   29   18      8.88      0.00
    8   29   18     -8.11      0.00
  -36   30   18    -12.29      0.00
  -33   30   18     13.32      0.00
  -30   30   18      6.67      0.00
  -27   30   18     -2.17      0.00
  -24   30   18     -4.02      0.00
  -21   30   18      7.27      0.00
  -18   30   18     -4.29      0.00
  -15   30   18     -1.29      0.00
  -12   30   18     -2.39      0.00
   -9   30   18     11.92      0.00
   -6   30   18     12.55      0.00
   -3   30   18     -5.62      0.00
    0   30   18     -9.17      0.00
    3   30   18     -4.57      0.00
    6   30   18     -7.04      0.00
  -35   31   18      3.04      0.00
  -32   31   18      1.67      0.00
  -29   31   18      2.53      0.00
  -26   31   18     -4.97      0.00
  -23   31   18      2.44      0.00
  -20   31   18     -0.08      0.00
  -17   31   18     12.85      0.00
  -14   31   18    -12.43      0.00
  -11   31   18      6.07      0.00
   -8   31   18      8.22      0.00
   -5   31   18      9.32      0.00
   -2   31   18     -2.17      0.00
    1   31   18      0.32      0.00
    4   31   18    -10.68      0.00
  -34   32   18      0.14      0.00
  -31   32   18      1.79      0.00
  -28   32   18    -12.69      0.00
  -25   32   18     11.90      0.00
  -22   32   18     18.23      0.00
  -19   32   18      2.49      0.00
  -16   32   18     -6.79      0.00
  -13   32   18      1.23      0.00
  -10   32   18     -2.76      0.00
   -7   32   18     -1.70      0.00
   -4   32   18      2.70      0.00
   -1   32   18      0.58      0.00
    2   32   18      5.77      0.00
  -33   33   18     -4.48      0.00
  -30   33   18      0.12      0.00
  -27   33   18      0.90      0.00
  -24   33   18     -8.54      0.00
  -21   33   18     -3.82      0.00
  -18   33   18      4.79      0.00
  -15   33   18     -8.56      0.00
  -12   33   18     -3.73      0.00
   -9   33   18    -14.84      0.00
   -6   33   18      3.88      0.00
   -3   33   18      8.09      0.00
    0   33   18     -0.47      0.00
  -32   34   18     -7.16      0.00
  -29   34   18    -11.15      0.00
  -26   34   18     14.22      0.00
  -23   34   18      1.80      0.00
  -20   34   18     -2.68      0.00
  -17   34   18     -2.28      0.00
  -14   34   18     -2.18      0.00
  -11   34   18    -12.61      0.00
   -8   34   18     -2.67      0.00
   -5   34   18     -1.87      0.00
   -2   34   18     -2.64      0.00
  -31   35   18     17.86      0.00
  -28   35   18     -1.93      0.00
  -25   35   18      6.79      0.00
  -22   35   18     -3.72      0.00
  -19   35   18     -8.73      0.00
  -16   35   18     -9.71      0.00
  -13   35   18      5.57      0.00
  -10   35   18     -1.84      0.00
   -7   35   18     -8.02      0.00
   -4   35   18     12.93      0.00
  -30   36   18     13.68      0.00
  -27   36   18      2.25      0.00
  -24   36   18     -8.29      0.00
  -21   36   18     -3.32      0.00
  -18   36   18      2.34      0.00
  -15   36   18    -16.03      0.00
  -12   36   18     -1.23      0.00
   -9   36   18      1.10      0.00
   -6   36   18     -0.46      0.00
  -29   37   18     11.13      0.00
  -26   37   18     15.55      0.00
  -23   37   18      7.10      0.00
  -20   37   18     -4.68      0.00
  -17   37   18     -2.99      0.00
  -14   37   18     -3.18      0.00
  -11   37   18     -5.32      0.00
   -8   37   18     -4.51      0.00
  -28   38   18     -3.72      0.00
  -25   38   18     11.06      0.00
  -22   38   18      0.69      0.00
  -19   38   18      3.17      0.00
  -16   38   18      0.13      0.00
  -13   38   18      1.45      0.00
  -10   38   18      9.40      0.00
  -24   39   18     -1.70      0.00
  -21   39   18      8.13      0.00
  -18   39   18      6.17      0.00
  -15   39   18     11.70      0.00
   -1    1   19     39.82      0.00
   -3    2   19    167.77      0.00
    0    2   19    -28.54      0.00
   -5    3   19    -21.38      0.00
   -2    3   19   -143.85      0.00
    1    3   19      5.47      0.00
   -7    4   19    -93.49      0.00
   -4    4   19    -13.95      0.00
   -1    4   19    -35.59      0.00
    2    4   19     -5.33      0.00
   -9    5   19     37.90      0.00
   -6    5   19     11.24      0.00
   -3    5   19     10.58      0.00
    0    5   19      4.22      0.00
    3    5   19     12.11      0.00
  -11    6   19     -0.30      0.00
   -8    6   19     78.38      0.00
   -5    6   19    -48.80      0.00
   -2    6   19    -54.93      0.00
    1    6   19    -25.29      0.00
    4    6   19     14.42      0.00
  -13    7   19     12.16      0.00
  -10    7   19     10.12      0.00
   -7    7   19    -34.01      0.00
   -4    7   19     27.10      0.00
   -1    7   19      2.07      0.00
    2    7   19     -6.78      0.00
    5    7   19      1.47      0.00
  -15    8   19     15.13      0.00
  -12    8   19    -96.79      0.00
   -9    8   19     56.48      0.00
   -6    8   19     20.61      0.00
[truncated: 1,121,092 more chars]
